# Supplementary material for: Expression and Functional Analysis of Immuno-Micro-RNAs mir-146a and mir-326 in Colorectal Cancer
Source: Curr Issues Mol Biol. 2024 Jul 5;46(7):7065–85. doi: 10.3390/cimb46070421 (PMC11276483; doi:10.3390/cimb46070421)
Supplement: Supplementary file 1 [file cimb-46-00421-s001.zip]

Archive with 10 entries (10 files):
- Figure S1- KEGG pathways that were used for model building.pdf
- Figure S2- ROC analysis of miRNAs in different tumor TNM stages and locations..pdf
- Table S1-Transcription factors that regulate the expression of mir-146a.pdf
- Table S2-Transcription factors that regulate the expression of mir-326.pdf
- Table S3- Correlations between the transcription factors that regulate miR-146a.sif
- Table S4- Correlations between the transcription factors that regulate miR-326.sif
- Table S5-Modules of miR-146a network.csv
- Table S6-Modules of miR-326 network.csv
- Table S7- functions of miR-146a module.csv
- Table S8-functions of miR-326 module.csv
