# Supplementary material for: Expression and Functional Analysis of Immuno-Micro-RNAs mir-146a and mir-326 in Colorectal Cancer
Source: Curr Issues Mol Biol. 2024 Jul 5;46(7):7065–85. doi: 10.3390/cimb46070421 (PMC11276483; doi:10.3390/cimb46070421)
Supplement: Supplementary file 1 [file cimb-46-00421-s001.zip › Table S3- Correlations between the transcription factors that regulate miR-146a.sif]

Table S3- Correlations between the transcription factors that regulate miR-146a
BHLHE40	-	HIF1A
BHLHE40	-	TCF12
BHLHE40	-	MEF2C
BHLHE40	-	SMARCA4
BHLHE40	-	PAX5
BHLHE40	-	BRCA1
BHLHE40	-	STAT3
TEAD4	-	YAP1
CXXC1	-	RBBP5
FOXM1	-	USF1
HOXD10	-	TCF12
NFIC	-	TP53
FOXA2	-	JUND
FOXA2	-	JUN
FOXA2	-	YAP1
FOXA2	-	MYB
FOXA2	-	NFIC
FLI1	-	MYB
FLI1	-	GATA2
FLI1	-	FOS
FLI1	-	RUNX1
FOSL1	-	JUN
FOSL1	-	JUND
GABPA	-	MED1
GABPA	-	POU2F2
GABPA	-	GATA2
RBBP5	-	RUNX1
IL1B	-	PAX5
IL1B	-	JUN
IL1B	-	NFKB1
NFKB1	-	RARA
NFKB1	-	STAT3
NFKB1	-	POU2F2
NFKB1	-	YAP1
NFKB1	-	TP53
BCOR	-	NCOR1
BCOR	-	EED
BCOR	-	RCOR1
MYC	-	RARA
MYC	-	YAP1
MYC	-	POU2F2
MYC	-	NFIC
MYC	-	PML
MYC	-	STAT3
MYC	-	TEAD4
MYC	-	TCF12
MYC	-	ZMYND8
MYC	-	NFKB1
MYC	-	SMARCA4
MYC	-	TP53
MEF2C	-	YAP1
MEF2C	-	NCOR1
MEF2C	-	USF1
GATA2	-	RUNX1
GATA2	-	ZMYND8
GATA2	-	NCOR1
GATA2	-	JUN
GATA2	-	SMARCA4
GATA2	-	HIF1A
GATA2	-	TCF12
GATA2	-	MYB
GATA2	-	MYC
MTA3	-	TP53
MTA3	-	RCOR1
MTA3	-	ZMYND8
DAXX	-	EED
DAXX	-	NCOR1
DAXX	-	TP53
DAXX	-	PML
DAXX	-	TRIM28
BCL3	-	NFKB1
BCL3	-	STAT3
BCL3	-	TCF12
BCL3	-	TP53
BCL3	-	FOSL1
BCL3	-	POU2F2
TAF1	-	TP53
TAF1	-	ZMYND8
DEK	-	SMARCA4
EGR3	-	FOSL1
EGR3	-	FOS
EGR3	-	JUN
EGR3	-	JUND
RUNX1	-	STAT3
RUNX1	-	TCF12
RUNX1	-	SMARCA4
RUNX1	-	YAP1
RARA	-	STAT3
RARA	-	RBBP5
FOS	-	HDAC2
FOS	-	TP53
FOS	-	MED1
FOS	-	JUND
FOS	-	FOSL1
FOS	-	IL1B
FOS	-	MYC
FOS	-	JUN
FOS	-	NFIC
FOS	-	FOXA2
FOS	-	STAT3
FOS	-	NFKB1
FOS	-	HIF1A
FOS	-	SFPQ
FOS	-	SMARCA4
FOS	-	GATA2
FUS	-	TRIM28
FUS	-	PAX5
FUS	-	HDAC2
FUS	-	SMARCA4
FUS	-	SFPQ
FUS	-	TAF1
FUS	-	POU2F2
CTNNB1	-	SMARCA4
CTNNB1	-	YAP1
CTNNB1	-	FOXA2
CTNNB1	-	RBBP5
CTNNB1	-	FOXM1
CTNNB1	-	TP53
CTNNB1	-	TAF1
CTNNB1	-	MYC
CTNNB1	-	JUN
CTNNB1	-	FOS
CTNNB1	-	HDAC2
PAX5	-	YAP1
PAX5	-	RUNX1
PAX5	-	POU2F2
PAX5	-	TP53
HDAC2	-	MYC
HDAC2	-	ZMYND8
HDAC2	-	PML
HDAC2	-	TP53
HDAC2	-	RCOR1
HDAC2	-	JUND
HDAC2	-	MEF2C
HDAC2	-	MTA3
HDAC2	-	JUN
HDAC2	-	MXI1
HDAC2	-	SFPQ
HDAC2	-	STAT3
HDAC2	-	RUNX1
HDAC2	-	TCF12
HDAC2	-	NCOR1
HDAC2	-	NFKB1
HDAC2	-	SMARCA4
HDAC2	-	HSF1
MED1	-	USF1
MED1	-	RARA
MED1	-	NCOR1
EPAS1	-	HIF1A
EPAS1	-	STAT3
EPAS1	-	MED1
HIF1A	-	MYC
HIF1A	-	JUND
HIF1A	-	NFKB1
HIF1A	-	JUN
HIF1A	-	TP53
HIF1A	-	STAT3
TP53	-	TRIM28
TP53	-	USF1
TP53	-	YAP1
HSF1	-	SMARCA4
HSF1	-	TAF1
HSF1	-	TP53
TRIM28	-	ZMYND8
PML	-	TP53
PML	-	RUNX1
PML	-	RARA
PML	-	STAT3
PML	-	YAP1
PML	-	TRIM28
POU2F2	-	YAP1
POU2F2	-	TCF12
POU2F2	-	STAT3
MYB	-	PAX5
MYB	-	TP53
MYB	-	NFKB1
MYB	-	NCOR1
MYB	-	RUNX1
MYB	-	TRIM28
MYB	-	MYC
MYB	-	TCF12
TCF12	-	TCF21
TCF12	-	USF1
TCF12	-	ZMYND8
TCF12	-	YAP1
BRCA1	-	TP53
BRCA1	-	MXI1
BRCA1	-	GABPA
BRCA1	-	JUND
BRCA1	-	FLI1
BRCA1	-	FOXM1
BRCA1	-	GATA2
BRCA1	-	JUN
BRCA1	-	MYC
BRCA1	-	TAF1
BRCA1	-	HDAC2
BRCA1	-	USF1
BRCA1	-	FOXA2
BRCA1	-	HSF1
BRCA1	-	STAT3
BRCA1	-	TCF12
ERG	-	FLI1
ERG	-	GATA2
ERG	-	JUN
CBFB	-	RBBP5
CBFB	-	GATA2
CBFB	-	YAP1
CBFB	-	PAX5
CBFB	-	FLI1
CBFB	-	TCF12
CBFB	-	MYB
CBFB	-	SMARCA4
CBFB	-	RUNX1
CBFB	-	ERG
SMARCA4	-	TP53
SMARCA4	-	TRIM28
SMARCA4	-	ZMYND8
SMARCA4	-	STAT3
RCOR1	-	TRIM28
RCOR1	-	SMARCA4
NCOR1	-	PML
NCOR1	-	NFKB1
NCOR1	-	RBBP5
NCOR1	-	RCOR1
NCOR1	-	TP53
NCOR1	-	TRIM28
NCOR1	-	RARA
NCOR1	-	SMARCA4
EED	-	SFPQ
EED	-	RARA
EED	-	SMARCA4
EED	-	PML
EED	-	TRIM28
EED	-	RBBP5
EED	-	MTA3
EED	-	NCOR1
JUND	-	MYB
JUND	-	MEF2C
JUND	-	TCF12
JUND	-	ZMYND8
JUND	-	STAT3
JUND	-	YAP1
JUND	-	POU2F2
JUN	-	NCOR1
JUN	-	STAT3
JUN	-	NFKB1
JUN	-	MTA3
JUN	-	MYC
JUN	-	TAF1
JUN	-	MEF2C
JUN	-	SMARCA4
JUN	-	NFIC
JUN	-	RBBP5
JUN	-	TP53
JUN	-	MED1
JUN	-	TCF12
JUN	-	JUND
STAT3	-	TRIM28
STAT3	-	TP53
MITF	-	STAT3
