# Supplementary material for: Expression and Functional Analysis of Immuno-Micro-RNAs mir-146a and mir-326 in Colorectal Cancer
Source: Curr Issues Mol Biol. 2024 Jul 5;46(7):7065–85. doi: 10.3390/cimb46070421 (PMC11276483; doi:10.3390/cimb46070421)
Supplement: Supplementary file 1 [file cimb-46-00421-s001.zip › Table S4- Correlations between the transcription factors that regulate miR-326.sif]

Table S4- Correlations between the transcription factors that regulate miR-326
KDM2B	-	KDM5B
E2F3	-	TRIM28
E2F3	-	EP300
E2F3	-	FLI1
E2F3	-	TP53
TRIM24	-	TRIM28
FOXA1	-	NFIC
FOXA1	-	KDM5B
FOXA1	-	TP53
FOXA1	-	MYC
FOXA1	-	JUN
FOXA1	-	RAD21
FOXA1	-	ZMYND8
AHR	-	SMAD1
AHR	-	EP300
SUMO2	-	TP53
RARA	-	STAT3
RARA	-	SUMO2
RARA	-	TRIM24
RAD21	-	STAT3
RAD21	-	ZMYND8
RAD21	-	SMC1A
RAD21	-	STAG1
RUNX1	-	STAT1
RUNX1	-	STAT3
FLI1	-	GATA2
FLI1	-	FOS
FLI1	-	RUNX1
EGR1	-	FOS
EGR1	-	TP53
EGR1	-	JUN
EGR1	-	GATA2
EGR1	-	RELA
EGR1	-	HDAC2
EGR1	-	STAT1
EGR1	-	EP300
E2F1	-	MYC
E2F1	-	E2F3
E2F1	-	STAT3
E2F1	-	TP53
E2F1	-	TRIM28
E2F1	-	EP300
E2F1	-	MAX
TP53	-	TRIM28
TP53	-	TRIM24
NFIC	-	ZBTB7A
NFIC	-	TP53
NFIC	-	NR3C1
GATA2	-	RUNX1
GATA2	-	ZMYND8
GATA2	-	GATA6
GATA2	-	JUN
GATA2	-	HIF1A
GATA2	-	ZBTB7A
GATA2	-	NR3C1
GATA2	-	MYC
FOS	-	HDAC2
FOS	-	TP53
FOS	-	NR3C1
FOS	-	MYC
FOS	-	JUN
FOS	-	NFIC
FOS	-	FOXA1
FOS	-	STAT1
FOS	-	RELA
FOS	-	STAT3
FOS	-	HIF1A
FOS	-	GATA2
SMC1A	-	STAG1
KDM5B	-	MYC
STAT1	-	TP53
STAT1	-	STAT3
RELA	-	STAT3
RELA	-	TP53
MYCN	-	RAD21
MYCN	-	SMAD1
MAX	-	STAT1
MAX	-	MYC
MAX	-	PML
MAX	-	ZMYND8
MAX	-	MXI1
MAX	-	MYCN
JUN	-	STAT3
JUN	-	STAT1
JUN	-	MYC
JUN	-	RELA
JUN	-	NFIC
JUN	-	TP53
JUN	-	NR3C1
JUN	-	KDM5B
STAT3	-	TRIM28
STAT3	-	TP53
HIF1A	-	NR3C1
HIF1A	-	MYC
HIF1A	-	JUN
HIF1A	-	TP53
HIF1A	-	RELA
HIF1A	-	STAT3
EP300	-	SMAD1
EP300	-	FGFR1
EP300	-	FOS
EP300	-	GATA2
EP300	-	FOXO1
EP300	-	HIF1A
EP300	-	JUN
EP300	-	FOXA1
EP300	-	TP53
EP300	-	STAT3
EP300	-	PML
EP300	-	STAT1
EP300	-	HDAC2
EP300	-	FLI1
EP300	-	ZMYND8
EP300	-	MYC
EP300	-	RARA
EP300	-	STAG1
EP300	-	RAD21
EP300	-	MAX
EP300	-	NFIC
EP300	-	RUNX1
EP300	-	NR3C1
EP300	-	MYCN
EP300	-	GRHL2
EP300	-	RELA
EP300	-	SMC1A
EOMES	-	FGFR1
EOMES	-	EP300
FOXO1	-	HDAC2
FOXO1	-	STAT3
FOXO1	-	NR3C1
TRIM28	-	ZMYND8
PML	-	SUMO2
PML	-	TP53
PML	-	RUNX1
PML	-	RARA
PML	-	STAT3
PML	-	STAT1
PML	-	TRIM28
MYC	-	RARA
MYC	-	RAD21
MYC	-	MYCN
MYC	-	NFIC
MYC	-	ZBTB7A
MYC	-	PML
MYC	-	RELA
MYC	-	STAT3
MYC	-	STAT1
MYC	-	ZMYND8
MYC	-	TFAP4
MYC	-	SMAD1
MYC	-	TP53
HDAC2	-	MYC
HDAC2	-	ZMYND8
HDAC2	-	KDM5B
HDAC2	-	PML
HDAC2	-	TP53
HDAC2	-	RAD21
HDAC2	-	JUN
HDAC2	-	MXI1
HDAC2	-	MAX
HDAC2	-	STAT3
HDAC2	-	RUNX1
HDAC2	-	RELA
HDAC2	-	NR3C1
ERG	-	FLI1
ERG	-	GATA2
ERG	-	JUN
CBFB	-	CREB1
CBFB	-	GATA2
CBFB	-	NR3C1
CBFB	-	FLI1
CBFB	-	SMAD1
CBFB	-	RUNX1
CBFB	-	EP300
CBFB	-	ERG
NR3C1	-	RELA
NR3C1	-	STAT1
NR3C1	-	TP53
NR3C1	-	RAD21
NR3C1	-	SUMO2
NR3C1	-	RARA
CREB1	-	HIF1A
CREB1	-	MAX
CREB1	-	RUNX1
CREB1	-	JUN
CREB1	-	EGR1
CREB1	-	STAT3
CREB1	-	FOS
CREB1	-	MYC
CREB1	-	EP300
CREB1	-	NR3C1
