# Supplementary material for: Expression and Functional Analysis of Immuno-Micro-RNAs mir-146a and mir-326 in Colorectal Cancer
Source: Curr Issues Mol Biol. 2024 Jul 5;46(7):7065–85. doi: 10.3390/cimb46070421 (PMC11276483; doi:10.3390/cimb46070421)
Supplement: Supplementary file 1 [file cimb-46-00421-s001.zip › Table S5-Modules of miR-146a network.csv]

Table S5-Modules of miR-146a network
Id,"Label","Module"
hsa-mir-146a-5p,"hsa-mir-146a-5p","1"
RHOA,"RHOA","1"
BGLAP,"BGLAP","1"
CASP7,"CASP7","1"
CD80,"CD80","1"
ENTPD5,"ENTPD5","1"
CDKN3,"CDKN3","1"
COPA,"COPA","1"
CPM,"CPM","1"
DECR1,"DECR1","1"
DUSP1,"DUSP1","1"
ELAVL1,"ELAVL1","1"
ERBB4,"ERBB4","1"
ESD,"ESD","1"
FANCF,"FANCF","1"
GPM6B,"GPM6B","1"
CFH,"CFH","1"
IFI27,"IFI27","1"
IFIT1,"IFIT1","1"
IFIT3,"IFIT3","1"
IL1RAP,"IL1RAP","1"
IRAK1,"IRAK1","1"
IRAK2,"IRAK2","1"
KIF22,"KIF22","1"
L1CAM,"L1CAM","1"
LAMC2,"LAMC2","1"
LBR,"LBR","1"
LFNG,"LFNG","1"
LRP2,"LRP2","1"
SMAD2,"SMAD2","1"
SMAD4,"SMAD4","1"
MPP2,"MPP2","1"
COX2,"COX2","1"
MX2,"MX2","1"
MYLK,"MYLK","1"
MYO6,"MYO6","1"
NOS1,"NOS1","1"
NOTCH1,"NOTCH1","1"
NOTCH2,"NOTCH2","1"
PA2G4,"PA2G4","1"
SERPINA4,"SERPINA4","1"
POU3F1,"POU3F1","1"
RAC1,"RAC1","1"
RGS13,"RGS13","1"
RHO,"RHO","1"
ROBO1,"ROBO1","1"
ROCK1,"ROCK1","1"
S100A12,"S100A12","1"
SFRP1,"SFRP1","1"
SLPI,"SLPI","1"
SMN1,"SMN1","1"
SOS1,"SOS1","1"
SOX2,"SOX2","1"
PPP1R11,"PPP1R11","1"
TLL1,"TLL1","1"
TLR4,"TLR4","1"
TRAF6,"TRAF6","1"
UMPS,"UMPS","1"
CCDC6,"CCDC6","1"
SLC10A3,"SLC10A3","1"
IFITM1,"IFITM1","1"
OASL,"OASL","1"
NUMB,"NUMB","1"
FADD,"FADD","1"
IL1RL2,"IL1RL2","1"
SQSTM1,"SQSTM1","1"
MBD4,"MBD4","1"
NMI,"NMI","1"
MTA2,"MTA2","1"
BCL7B,"BCL7B","1"
ITGBL1,"ITGBL1","1"
GRAP2,"GRAP2","1"
CYTIP,"CYTIP","1"
ISG15,"ISG15","1"
MICAL2,"MICAL2","1"
GPRIN2,"GPRIN2","1"
BCLAF1,"BCLAF1","1"
SERTAD2,"SERTAD2","1"
WASF2,"WASF2","1"
AKAP8,"AKAP8","1"
TRIM22,"TRIM22","1"
BTN2A2,"BTN2A2","1"
IFITM3,"IFITM3","1"
IFI44,"IFI44","1"
NFAT5,"NFAT5","1"
CCR9,"CCR9","1"
MRPS30,"MRPS30","1"
COPS8,"COPS8","1"
IFI44L,"IFI44L","1"
FAF1,"FAF1","1"
RHOBTB3,"RHOBTB3","1"
ZNF292,"ZNF292","1"
AVL9,"AVL9","1"
KDM6B,"KDM6B","1"
MDN1,"MDN1","1"
PACS2,"PACS2","1"
MTUS2,"MTUS2","1"
ZNF629,"ZNF629","1"
PPWD1,"PPWD1","1"
HAAO,"HAAO","1"
MKRN2,"MKRN2","1"
IFIT5,"IFIT5","1"
LSM4,"LSM4","1"
METTL7A,"METTL7A","1"
NSL1,"NSL1","1"
SPATS2L,"SPATS2L","1"
RNF11,"RNF11","1"
UHRF1,"UHRF1","1"
CARD10,"CARD10","1"
ZNF117,"ZNF117","1"
BRWD1,"BRWD1","1"
SNTG2,"SNTG2","1"
MFSD6,"MFSD6","1"
TMEM214,"TMEM214","1"
ELP2,"ELP2","1"
GIMAP4,"GIMAP4","1"
RUFY2,"RUFY2","1"
WSB2,"WSB2","1"
MAN1C1,"MAN1C1","1"
PLEKHG5,"PLEKHG5","1"
FANCM,"FANCM","1"
SRPRB,"SRPRB","1"
KCTD15,"KCTD15","1"
ATG9A,"ATG9A","1"
ATP13A3,"ATP13A3","1"
CDC73,"CDC73","1"
SHCBP1,"SHCBP1","1"
CYBRD1,"CYBRD1","1"
PTGES2,"PTGES2","1"
SIKE1,"SIKE1","1"
EDEM3,"EDEM3","1"
LIMD2,"LIMD2","1"
TMPRSS5,"TMPRSS5","1"
C1orf21,"C1orf21","1"
UTP15,"UTP15","1"
USP48,"USP48","1"
TMEM101,"TMEM101","1"
PARD6B,"PARD6B","1"
ST6GAL2,"ST6GAL2","1"
KDM2B,"KDM2B","1"
RAB2B,"RAB2B","1"
DGCR6L,"DGCR6L","1"
STON2,"STON2","1"
RSAD2,"RSAD2","1"
SYT12,"SYT12","1"
LIN52,"LIN52","1"
EPSTI1,"EPSTI1","1"
NACC1,"NACC1","1"
OSBPL1A,"OSBPL1A","1"
CD300LB,"CD300LB","1"
MRPL10,"MRPL10","1"
ARL8A,"ARL8A","1"
ALG10B,"ALG10B","1"
ZNF738,"ZNF738","1"
HORMAD2,"HORMAD2","1"
PPP1R1C,"PPP1R1C","1"
TMEM167A,"TMEM167A","1"
OLFML2A,"OLFML2A","1"
SAMD9L,"SAMD9L","1"
TMEM136,"TMEM136","1"
CCDC83,"CCDC83","1"
CNOT6L,"CNOT6L","1"
IS2,"IS2","1"
LINC00304,"LINC00304","1"
ZNF260,"ZNF260","1"
ACTBL2,"ACTBL2","1"
RGS9BP,"RGS9BP","1"
GXYLT2,"GXYLT2","1"
C16orf52,"C16orf52","1"
hsa-mir-335-5p,"hsa-mir-335-5p","2"
hsa-mir-16-1-3p,"hsa-mir-16-1-3p","2"
hsa-mir-155-3p,"hsa-mir-155-3p","2"
hsa-mir-203a-3p,"hsa-mir-203a-3p","2"
IL17A,"IL17A","2"
BRCA1,"BRCA1","4"
hsa-mir-152,"hsa-mir-152","4"
hsa-mir-205,"hsa-mir-205","4"
hsa-mir-593,"hsa-mir-593","4"
hsa-mir-99b,"hsa-mir-99b","4"
BRCA2,"BRCA2","4"
IRF7,"IRF7","4"
STAT1,"STAT1","4"
AREG,"AREG","4"
ASPM,"ASPM","4"
ATM,"ATM","4"
BACH1,"BACH1","4"
CASR,"CASR","4"
CDH3,"CDH3","4"
CDKN1B,"CDKN1B","4"
CTSD,"CTSD","4"
CXCL1,"CXCL1","4"
CYP19A1,"CYP19A1","4"
CYP1B1,"CYP1B1","4"
DDB2,"DDB2","4"
E2F6,"E2F6","4"
EGR1,"EGR1","4"
FOXC1,"FOXC1","4"
FOXC2,"FOXC2","4"
HMGA2,"HMGA2","4"
HNRNPA2B1,"HNRNPA2B1","4"
HSPA5,"HSPA5","4"
IFNA1,"IFNA1","4"
IGF1R,"IGF1R","4"
IRF9,"IRF9","4"
JAK1,"JAK1","4"
JAK2,"JAK2","4"
KHSRP,"KHSRP","4"
KRT17,"KRT17","4"
KRT18,"KRT18","4"
KRT5,"KRT5","4"
MAD2L1,"MAD2L1","4"
MDC1,"MDC1","4"
RNASEL,"RNASEL","4"
S100A2,"S100A2","4"
SIRT1,"SIRT1","4"
STAT2,"STAT2","4"
XPC,"XPC","4"
CTNNB1,"CTNNB1","6"
hsa-mir-124-1,"hsa-mir-124-1","6"
hsa-mir-124-2,"hsa-mir-124-2","6"
hsa-mir-124-3,"hsa-mir-124-3","6"
hsa-mir-150,"hsa-mir-150","6"
hsa-mir-34a,"hsa-mir-34a","6"
hsa-mir-372,"hsa-mir-372","6"
hsa-mir-373,"hsa-mir-373","6"
hsa-mir-770,"hsa-mir-770","6"
FST,"FST","6"
BIRC5,"BIRC5","6"
CHGA,"CHGA","6"
CLDN2,"CLDN2","6"
GLCE,"GLCE","6"
GLI2,"GLI2","6"
NCOA2,"NCOA2","6"
NRCAM,"NRCAM","6"
PLD1,"PLD1","6"
PPARD,"PPARD","6"
STARD7,"STARD7","6"
TCF7,"TCF7","6"
DEK,"DEK","7"
CXCL8,"CXCL8","7"
BCL2,"BCL2","7"
BIRC3,"BIRC3","7"
HLA-DQB1,"HLA-DQB1","7"
PRDX5,"PRDX5","7"
EED,"EED","8"
FOXM1,"FOXM1","8"
FUS,"FUS","8"
hsa-mir-141,"hsa-mir-141","8"
hsa-mir-200a,"hsa-mir-200a","8"
hsa-mir-200b,"hsa-mir-200b","8"
hsa-mir-200c,"hsa-mir-200c","8"
hsa-mir-429,"hsa-mir-429","8"
CCNB1,"CCNB1","8"
MDM2,"MDM2","8"
AR,"AR","8"
CPEB1,"CPEB1","8"
APOE,"APOE","8"
BRIP1,"BRIP1","8"
BTG2,"BTG2","8"
CDC25A,"CDC25A","8"
CDC25B,"CDC25B","8"
CDC6,"CDC6","8"
CYP3A4,"CYP3A4","8"
FGB,"FGB","8"
KRT15,"KRT15","8"
VEGFB,"VEGFB","8"
KLK3,"KLK3","8"
EGR3,"EGR3","9"
hsa-mir-146b,"hsa-mir-146b","9"
hsa-mir-195,"hsa-mir-195","9"
CAT,"CAT","9"
NAB2,"NAB2","9"
SPRY1,"SPRY1","9"
EPAS1,"EPAS1","10"
hsa-mir-181c,"hsa-mir-181c","10"
hsa-mir-191,"hsa-mir-191","10"
hsa-mir-210,"hsa-mir-210","10"
hsa-mir-24-2,"hsa-mir-24-2","10"
hsa-mir-27a,"hsa-mir-27a","10"
hsa-mir-29c,"hsa-mir-29c","10"
hsa-mir-30b,"hsa-mir-30b","10"
MSC,"MSC","10"
MMP14,"MMP14","10"
CA9,"CA9","10"
CCR7,"CCR7","10"
COL10A1,"COL10A1","10"
FLT1,"FLT1","10"
PTPRZ1,"PTPRZ1","10"
SERPINE1,"SERPINE1","10"
USF2,"USF2","10"
ERG,"ERG","11"
ICAM1,"ICAM1","11"
CXCR4,"CXCR4","11"
VIM,"VIM","11"
ADAMTS1,"ADAMTS1","11"
CDH5,"CDH5","11"
CRISP3,"CRISP3","11"
ENG,"ENG","11"
EPB41L3,"EPB41L3","11"
EPB41L4B,"EPB41L4B","11"
FGF2,"FGF2","11"
HIST1H4L,"HIST1H4L","11"
HPGD,"HPGD","11"
ICAM2,"ICAM2","11"
ILK,"ILK","11"
KCNN2,"KCNN2","11"
PIM1,"PIM1","11"
SOX4,"SOX4","11"
TDRD1,"TDRD1","11"
TFF3,"TFF3","11"
TMPRSS2,"TMPRSS2","11"
WNT11,"WNT11","11"
ZEB1,"ZEB1","11"
FLI1,"FLI1","12"
HMOX1,"HMOX1","12"
COL1A2,"COL1A2","12"
CTGF,"CTGF","12"
EYA3,"EYA3","12"
GP6,"GP6","12"
GP9,"GP9","12"
HDAC1,"HDAC1","12"
IL10,"IL10","12"
ITGA2B,"ITGA2B","12"
MIR708,"MIR708","12"
MPL,"MPL","12"
PF4,"PF4","12"
PHLDA1,"PHLDA1","12"
TERT,"TERT","12"
TGFBR2,"TGFBR2","12"
FOS,"FOS","13"
JUN,"JUN","13"
hsa-mir-23a,"hsa-mir-23a","13"
hsa-mir-31,"hsa-mir-31","13"
hsa-mir-3188,"hsa-mir-3188","13"
hsa-mir-630,"hsa-mir-630","13"
FAS,"FAS","13"
PTGS2,"PTGS2","13"
DDIT3,"DDIT3","13"
MMP7,"MMP7","13"
CCK,"CCK","13"
MMP1,"MMP1","13"
ACTA1,"ACTA1","13"
BATF3,"BATF3","13"
BCL2L1,"BCL2L1","13"
CASP9,"CASP9","13"
CREM,"CREM","13"
CSTA,"CSTA","13"
CYP1A2,"CYP1A2","13"
ERCC4,"ERCC4","13"
EZR,"EZR","13"
VEGFD,"VEGFD","13"
FMO4,"FMO4","13"
FOXA1,"FOXA1","13"
GSTP1,"GSTP1","13"
HSPH1,"HSPH1","13"
IL1A,"IL1A","13"
MELTF,"MELTF","13"
MMP3,"MMP3","13"
MMP9,"MMP9","13"
NEFL,"NEFL","13"
NGF,"NGF","13"
NOS2,"NOS2","13"
NPPA,"NPPA","13"
NPY,"NPY","13"
NQO1,"NQO1","13"
NTF3,"NTF3","13"
NTS,"NTS","13"
PCK2,"PCK2","13"
PDHA1,"PDHA1","13"
PGR,"PGR","13"
PLAU,"PLAU","13"
SLC10A2,"SLC10A2","13"
SMAD7,"SMAD7","13"
SOX7,"SOX7","13"
SPI1,"SPI1","13"
SPRR3,"SPRR3","13"
SRR,"SRR","13"
STAR,"STAR","13"
APOC3,"APOC3","13"
APP,"APP","13"
BECN1,"BECN1","13"
BEX2,"BEX2","13"
CA2,"CA2","13"
CDK5R1,"CDK5R1","13"
CTSL,"CTSL","13"
CYP11A1,"CYP11A1","13"
CYP2J2,"CYP2J2","13"
DCN,"DCN","13"
DDX21,"DDX21","13"
ELN,"ELN","13"
ETS2,"ETS2","13"
FGF7,"FGF7","13"
GJA1,"GJA1","13"
HEY1,"HEY1","13"
IBSP,"IBSP","13"
IL12A,"IL12A","13"
IL12B,"IL12B","13"
IL23A,"IL23A","13"
IL24,"IL24","13"
IL5RA,"IL5RA","13"
ITGAX,"ITGAX","13"
ITGB8,"ITGB8","13"
KRT16,"KRT16","13"
LBP,"LBP","13"
LOR,"LOR","13"
MAP3K1,"MAP3K1","13"
MAPK8,"MAPK8","13"
MEF2D,"MEF2D","13"
MGP,"MGP","13"
MMP12,"MMP12","13"
MMP13,"MMP13","13"
MMP20,"MMP20","13"
MSR1,"MSR1","13"
NAMPT,"NAMPT","13"
NEIL1,"NEIL1","13"
NFKB2,"NFKB2","13"
PDK1,"PDK1","13"
PENK,"PENK","13"
PTN,"PTN","13"
RARG,"RARG","13"
RELB,"RELB","13"
REN,"REN","13"
RHOB,"RHOB","13"
SOD2,"SOD2","13"
SPRR1B,"SPRR1B","13"
STMN1,"STMN1","13"
SYK,"SYK","13"
TNC,"TNC","13"
TNFRSF1B,"TNFRSF1B","13"
TXN,"TXN","13"
UGT2B15,"UGT2B15","13"
VCAM1,"VCAM1","13"
FOSL1,"FOSL1","14"
JUND,"JUND","14"
hsa-mir-134,"hsa-mir-134","14"
hsa-mir-222,"hsa-mir-222","14"
CD40LG,"CD40LG","14"
IL6,"IL6","14"
PLAUR,"PLAUR","14"
CCL5,"CCL5","14"
TGFB1,"TGFB1","14"
GADD45A,"GADD45A","14"
CLU,"CLU","14"
EZH2,"EZH2","14"
GCLC,"GCLC","14"
ITGAV,"ITGAV","14"
ITGB3,"ITGB3","14"
IVL,"IVL","14"
SFTPD,"SFTPD","14"
F3,"F3","14"
PLAT,"PLAT","14"
BCL6,"BCL6","14"
CCR4,"CCR4","14"
GAST,"GAST","14"
NQO2,"NQO2","14"
FOXA2,"FOXA2","15"
hsa-mir-29b-2,"hsa-mir-29b-2","15"
hsa-mir-29a,"hsa-mir-29a","15"
hsa-mir-29b-1,"hsa-mir-29b-1","15"
TFF1,"TFF1","15"
ABCA1,"ABCA1","15"
AGR2,"AGR2","15"
APOA1,"APOA1","15"
CFTR,"CFTR","15"
GCG,"GCG","15"
GFER,"GFER","15"
NKX2-1,"NKX2-1","15"
NR5A2,"NR5A2","15"
PAX6,"PAX6","15"
SERPINC1,"SERPINC1","15"
SOX14,"SOX14","15"
TCF7L2,"TCF7L2","15"
TPO,"TPO","15"
GABPA,"GABPA","16"
OXTR,"OXTR","16"
ERBB2,"ERBB2","16"
RPS3A,"RPS3A","16"
TOMM70,"TOMM70","16"
ZNF205,"ZNF205","16"
GATA2,"GATA2","17"
hsa-mir-30e,"hsa-mir-30e","17"
hsa-mir-126,"hsa-mir-126","17"
hsa-mir-148a,"hsa-mir-148a","17"
ADH1A,"ADH1A","17"
ANGPT2,"ANGPT2","17"
CYBB,"CYBB","17"
DPYSL2,"DPYSL2","17"
EPO,"EPO","17"
ERVW-1,"ERVW-1","17"
FCER1A,"FCER1A","17"
IL1RL1,"IL1RL1","17"
MS4A2,"MS4A2","17"
NOS3,"NOS3","17"
PECAM1,"PECAM1","17"
PRG2,"PRG2","17"
ST2,"ST2","17"
TSHB,"TSHB","17"
WT1,"WT1","17"
HDAC2,"HDAC2","18"
hsa-mir-182,"hsa-mir-182","18"
hsa-mir-183,"hsa-mir-183","18"
hsa-mir-96,"hsa-mir-96","18"
TP63,"TP63","18"
ALOX5,"ALOX5","18"
APAF1,"APAF1","18"
BMP7,"BMP7","18"
CCL2,"CCL2","18"
CCNE1,"CCNE1","18"
CD1D,"CD1D","18"
DEC1,"DEC1","18"
DNMT1,"DNMT1","18"
GRM2,"GRM2","18"
KLF4,"KLF4","18"
PHB,"PHB","18"
SP1,"SP1","18"
TWIST1,"TWIST1","18"
HIF1A,"HIF1A","19"
hsa-let-7e,"hsa-let-7e","19"
hsa-mir-107,"hsa-mir-107","19"
hsa-mir-127,"hsa-mir-127","19"
hsa-mir-1271,"hsa-mir-1271","19"
hsa-mir-1275,"hsa-mir-1275","19"
hsa-mir-128-1,"hsa-mir-128-1","19"
hsa-mir-185,"hsa-mir-185","19"
hsa-mir-193a,"hsa-mir-193a","19"
hsa-mir-199a-1,"hsa-mir-199a-1","19"
hsa-mir-199a-2,"hsa-mir-199a-2","19"
hsa-mir-214,"hsa-mir-214","19"
hsa-mir-218-2,"hsa-mir-218-2","19"
hsa-mir-224,"hsa-mir-224","19"
hsa-mir-23b,"hsa-mir-23b","19"
hsa-mir-26a-2,"hsa-mir-26a-2","19"
hsa-mir-301a,"hsa-mir-301a","19"
hsa-mir-3120,"hsa-mir-3120","19"
hsa-mir-361,"hsa-mir-361","19"
hsa-mir-376c,"hsa-mir-376c","19"
hsa-mir-382,"hsa-mir-382","19"
hsa-mir-452,"hsa-mir-452","19"
hsa-mir-454,"hsa-mir-454","19"
hsa-mir-497,"hsa-mir-497","19"
hsa-mir-602,"hsa-mir-602","19"
MIF,"MIF","19"
CXCL12,"CXCL12","19"
TLR2,"TLR2","19"
ACE,"ACE","19"
ACE2,"ACE2","19"
AGTR1,"AGTR1","19"
ALAS2,"ALAS2","19"
ALDOA,"ALDOA","19"
ALOX5AP,"ALOX5AP","19"
ARNT,"ARNT","19"
ARNT2,"ARNT2","19"
ASS1,"ASS1","19"
BID,"BID","19"
BNIP3,"BNIP3","19"
EDN1,"EDN1","19"
EDNRB,"EDNRB","19"
EGLN1,"EGLN1","19"
EGLN3,"EGLN3","19"
ENO1,"ENO1","19"
ERCC2,"ERCC2","19"
FAM162A,"FAM162A","19"
GAPDH,"GAPDH","19"
HBEGF,"HBEGF","19"
LEP,"LEP","19"
LOX,"LOX","19"
MMP2,"MMP2","19"
MUC1,"MUC1","19"
MUC3A,"MUC3A","19"
PFKFB3,"PFKFB3","19"
PFKFB4,"PFKFB4","19"
PGK1,"PGK1","19"
PIK3CA,"PIK3CA","19"
PPARA,"PPARA","19"
PPP1R3C,"PPP1R3C","19"
PTGES,"PTGES","19"
RECK,"RECK","19"
RORA,"RORA","19"
SDHB,"SDHB","19"
SETD2,"SETD2","19"
SLC29A1,"SLC29A1","19"
SLC2A1,"SLC2A1","19"
SOCS1,"SOCS1","19"
TFRC,"TFRC","19"
TGFB3,"TGFB3","19"
TIMP2,"TIMP2","19"
TLR6,"TLR6","19"
TUBB3,"TUBB3","19"
TWIST2,"TWIST2","19"
VHL,"VHL","19"
WASF3,"WASF3","19"
ZNF217,"ZNF217","19"
HNF1A,"HNF1A","20"
hsa-mir-192,"hsa-mir-192","20"
hsa-mir-194-2,"hsa-mir-194-2","20"
CRP,"CRP","20"
SLCO1B3,"SLCO1B3","20"
NT5E,"NT5E","20"
ACAT2,"ACAT2","20"
AKR1C4,"AKR1C4","20"
ALB,"ALB","20"
APOM,"APOM","20"
CDH17,"CDH17","20"
CSRP1,"CSRP1","20"
FABP1,"FABP1","20"
GPR39,"GPR39","20"
IGFBP1,"IGFBP1","20"
LCT,"LCT","20"
MTTP,"MTTP","20"
SLC22A10,"SLC22A10","20"
SLC22A9,"SLC22A9","20"
TM4SF1,"TM4SF1","20"
UGT1A1,"UGT1A1","20"
UGT1A10,"UGT1A10","20"
UGT1A7,"UGT1A7","20"
UGT1A8,"UGT1A8","20"
UGT1A9,"UGT1A9","20"
UGT2B17,"UGT2B17","20"
UGT2B7,"UGT2B7","20"
HSF1,"HSF1","21"
hsa-mir-135b,"hsa-mir-135b","21"
hsa-mir-432,"hsa-mir-432","21"
HSPA1A,"HSPA1A","21"
ABCB1,"ABCB1","21"
LDHA,"LDHA","21"
MICA,"MICA","21"
ATG7,"ATG7","21"
BAG3,"BAG3","21"
CRYGA,"CRYGA","21"
CRYGB,"CRYGB","21"
FKBP4,"FKBP4","21"
FUT4,"FUT4","21"
GUCA2B,"GUCA2B","21"
HLA-G,"HLA-G","21"
HOPX,"HOPX","21"
HSD17B6,"HSD17B6","21"
HSP90B2P,"HSP90B2P","21"
HSPA1B,"HSPA1B","21"
HSPA4,"HSPA4","21"
MAP3K14,"MAP3K14","21"
MICB,"MICB","21"
NAT1,"NAT1","21"
POLK,"POLK","21"
SESN3,"SESN3","21"
STIP1,"STIP1","21"
TNF,"TNF","21"
UBB,"UBB","21"
MED1,"MED1","22"
VDR,"VDR","22"
AURKA,"AURKA","22"
SULT2A1,"SULT2A1","22"
UBE2C,"UBE2C","22"
MEF2C,"MEF2C","23"
hsa-mir-424,"hsa-mir-424","23"
hsa-mir-503,"hsa-mir-503","23"
NR4A1,"NR4A1","23"
CDKL5,"CDKL5","23"
CPT1B,"CPT1B","23"
MAPK7,"MAPK7","23"
MECP2,"MECP2","23"
SOST,"SOST","23"
MITF,"MITF","24"
hsa-mir-204,"hsa-mir-204","24"
hsa-mir-18b,"hsa-mir-18b","24"
hsa-let-7a-1,"hsa-let-7a-1","24"
hsa-let-7d,"hsa-let-7d","24"
hsa-let-7f-1,"hsa-let-7f-1","24"
hsa-let-7i,"hsa-let-7i","24"
hsa-mir-106a,"hsa-mir-106a","24"
hsa-mir-125b-2,"hsa-mir-125b-2","24"
hsa-mir-148b,"hsa-mir-148b","24"
hsa-mir-19b-2,"hsa-mir-19b-2","24"
hsa-mir-20b,"hsa-mir-20b","24"
hsa-mir-211,"hsa-mir-211","24"
hsa-mir-363,"hsa-mir-363","24"
hsa-mir-92a-2,"hsa-mir-92a-2","24"
hsa-mir-92b,"hsa-mir-92b","24"
BCL2A1,"BCL2A1","24"
ACP5,"ACP5","24"
BEST1,"BEST1","24"
BIRC7,"BIRC7","24"
CDK2,"CDK2","24"
CTSK,"CTSK","24"
DCT,"DCT","24"
GPNMB,"GPNMB","24"
HERC2,"HERC2","24"
HOXB4,"HOXB4","24"
KCNMA1,"KCNMA1","24"
KIT,"KIT","24"
MC1R,"MC1R","24"
MLANA,"MLANA","24"
OCA2,"OCA2","24"
PMEL,"PMEL","24"
PPARGC1A,"PPARGC1A","24"
PRKCB,"PRKCB","24"
SERPINF1,"SERPINF1","24"
TRAP,"TRAP","24"
TRPM1,"TRPM1","24"
TYR,"TYR","24"
TYRP1,"TYRP1","24"
MXI1,"MXI1","26"
RUNX1,"RUNX1","26"
RUNX1T1,"RUNX1T1","26"
hsa-mir-221,"hsa-mir-221","26"
hsa-mir-20a,"hsa-mir-20a","26"
hsa-mir-144,"hsa-mir-144","26"
hsa-mir-17,"hsa-mir-17","26"
hsa-mir-18a,"hsa-mir-18a","26"
hsa-mir-19a,"hsa-mir-19a","26"
hsa-mir-19b-1,"hsa-mir-19b-1","26"
hsa-mir-92a-1,"hsa-mir-92a-1","26"
hsa-mir-181d,"hsa-mir-181d","26"
hsa-mir-223,"hsa-mir-223","26"
hsa-mir-484,"hsa-mir-484","26"
CCND2,"CCND2","26"
ITGB2,"ITGB2","26"
ALOX12,"ALOX12","26"
CSF1,"CSF1","26"
CSF2,"CSF2","26"
IL2,"IL2","26"
IL3,"IL3","26"
LGALS3,"LGALS3","26"
CCL3,"CCL3","26"
NCAM1,"NCAM1","26"
BAALC,"BAALC","26"
BPI,"BPI","26"
CD6,"CD6","26"
CSF1R,"CSF1R","26"
GP1BA,"GP1BA","26"
MIR27A,"MIR27A","26"
MPO,"MPO","26"
MYH10,"MYH10","26"
MYL9,"MYL9","26"
NF1,"NF1","26"
PIK3CD,"PIK3CD","26"
PRKCQ,"PRKCQ","26"
SLC22A4,"SLC22A4","26"
SYMPK,"SYMPK","26"
MYB,"MYB","27"
KLF1,"KLF1","27"
NR3C1,"NR3C1","27"
MAT2A,"MAT2A","27"
ANPEP,"ANPEP","27"
CD34,"CD34","27"
CD4,"CD4","27"
CDO1,"CDO1","27"
CEBPA,"CEBPA","27"
CLEC4G,"CLEC4G","27"
CSF3R,"CSF3R","27"
CTSG,"CTSG","27"
DHRS2,"DHRS2","27"
ELANE,"ELANE","27"
GATA3,"GATA3","27"
GSTM1,"GSTM1","27"
HRH1,"HRH1","27"
IL15,"IL15","27"
IL7,"IL7","27"
LCK,"LCK","27"
LMO2,"LMO2","27"
MZF1,"MZF1","27"
NMU,"NMU","27"
PDCD4,"PDCD4","27"
SIM2,"SIM2","27"
SP3,"SP3","27"
WAS,"WAS","27"
MYC,"MYC","28"
hsa-let-7a-2,"hsa-let-7a-2","28"
hsa-let-7b,"hsa-let-7b","28"
hsa-let-7c,"hsa-let-7c","28"
hsa-let-7g,"hsa-let-7g","28"
hsa-mir-100,"hsa-mir-100","28"
hsa-mir-101-2,"hsa-mir-101-2","28"
hsa-mir-125b-1,"hsa-mir-125b-1","28"
hsa-mir-196a-1,"hsa-mir-196a-1","28"
hsa-mir-22,"hsa-mir-22","28"
hsa-mir-26a-1,"hsa-mir-26a-1","28"
hsa-mir-26b,"hsa-mir-26b","28"
hsa-mir-28,"hsa-mir-28","28"
hsa-mir-30a,"hsa-mir-30a","28"
hsa-mir-32,"hsa-mir-32","28"
hsa-mir-371a,"hsa-mir-371a","28"
hsa-mir-371b,"hsa-mir-371b","28"
hsa-mir-548m,"hsa-mir-548m","28"
hsa-mir-7-1,"hsa-mir-7-1","28"
hsa-mir-9-2,"hsa-mir-9-2","28"
CCNA2,"CCNA2","28"
PMAIP1,"PMAIP1","28"
ATF3,"ATF3","28"
FASLG,"FASLG","28"
TP73,"TP73","28"
AXIN2,"AXIN2","28"
BAG2,"BAG2","28"
BMI1,"BMI1","28"
BRD7,"BRD7","28"
PROM1,"PROM1","28"
CD33,"CD33","28"
CD38,"CD38","28"
CDC25C,"CDC25C","28"
CDC34,"CDC34","28"
CDCA7,"CDCA7","28"
CDK6,"CDK6","28"
CFLAR,"CFLAR","28"
CHEK1,"CHEK1","28"
CHEK2,"CHEK2","28"
CREBBP,"CREBBP","28"
DDX18,"DDX18","28"
DKK1,"DKK1","28"
EBNA1BP2,"EBNA1BP2","28"
FTH1P18,"FTH1P18","28"
FUT3,"FUT3","28"
GATA4,"GATA4","28"
HLA-A,"HLA-A","28"
HLA-B,"HLA-B","28"
HLA-C,"HLA-C","28"
HLA-E,"HLA-E","28"
HLA-F,"HLA-F","28"
HNRNPA1,"HNRNPA1","28"
IER3,"IER3","28"
IGF2BP1,"IGF2BP1","28"
IGK,"IGK","28"
IPO7,"IPO7","28"
JUNB,"JUNB","28"
KRAS,"KRAS","28"
MAPK1,"MAPK1","28"
MME,"MME","28"
MST1,"MST1","28"
MTDH,"MTDH","28"
NDRG1,"NDRG1","28"
NFE2,"NFE2","28"
NOL7,"NOL7","28"
ODC1,"ODC1","28"
PCNA,"PCNA","28"
PRDX3,"PRDX3","28"
PRODH,"PRODH","28"
PTBP1,"PTBP1","28"
RCC1,"RCC1","28"
SART3,"SART3","28"
SHMT1,"SHMT1","28"
SRSF1,"SRSF1","28"
ST3GAL1,"ST3GAL1","28"
ST3GAL3,"ST3GAL3","28"
ST3GAL4,"ST3GAL4","28"
SURF1,"SURF1","28"
SURF2,"SURF2","28"
TFAM,"TFAM","28"
TFAP4,"TFAP4","28"
TLX1,"TLX1","28"
TOP1MT,"TOP1MT","28"
WRN,"WRN","28"
XPO1,"XPO1","28"
NCOR1,"NCOR1","29"
hsa-mir-30d,"hsa-mir-30d","29"
hsa-mir-122,"hsa-mir-122","29"
ESR1,"ESR1","29"
IGF1,"IGF1","29"
IGFBP3,"IGFBP3","29"
PPARG,"PPARG","29"
SNAI2,"SNAI2","29"
G0S2,"G0S2","29"
NFIC,"NFIC","30"
VWF,"VWF","30"
COL18A1,"COL18A1","30"
POLD2,"POLD2","30"
COL1A1,"COL1A1","30"
FHL5,"FHL5","30"
ALAS1,"ALAS1","30"
C4BPB,"C4BPB","30"
CSH1,"CSH1","30"
CYP17A1,"CYP17A1","30"
FABP7,"FABP7","30"
GFAP,"GFAP","30"
GTF3C1,"GTF3C1","30"
GTF3C2,"GTF3C2","30"
GUCY1B1,"GUCY1B1","30"
HGF,"HGF","30"
HMGB1,"HMGB1","30"
HSD11B2,"HSD11B2","30"
IRS2,"IRS2","30"
ITGA5,"ITGA5","30"
MATN1,"MATN1","30"
POLE2,"POLE2","30"
SLC34A2,"SLC34A2","30"
SMUG1,"SMUG1","30"
TFPI2,"TFPI2","30"
NFKB1,"NFKB1","31"
hsa-let-7a-3,"hsa-let-7a-3","31"
hsa-mir-1276,"hsa-mir-1276","31"
hsa-mir-1286,"hsa-mir-1286","31"
hsa-mir-136,"hsa-mir-136","31"
hsa-mir-1908,"hsa-mir-1908","31"
hsa-mir-219a-1,"hsa-mir-219a-1","31"
hsa-mir-2467,"hsa-mir-2467","31"
hsa-mir-2909,"hsa-mir-2909","31"
hsa-mir-30c-2,"hsa-mir-30c-2","31"
hsa-mir-3200,"hsa-mir-3200","31"
hsa-mir-340,"hsa-mir-340","31"
hsa-mir-3620,"hsa-mir-3620","31"
hsa-mir-425,"hsa-mir-425","31"
hsa-mir-4454,"hsa-mir-4454","31"
hsa-mir-448,"hsa-mir-448","31"
hsa-mir-4485,"hsa-mir-4485","31"
hsa-mir-449c,"hsa-mir-449c","31"
hsa-mir-494,"hsa-mir-494","31"
hsa-mir-9-1,"hsa-mir-9-1","31"
ADORA1,"ADORA1","31"
ADORA2A,"ADORA2A","31"
ADORA3,"ADORA3","31"
AGER,"AGER","31"
AKT2,"AKT2","31"
AMH,"AMH","31"
BACE1,"BACE1","31"
BCL2L11,"BCL2L11","31"
BDKRB1,"BDKRB1","31"
BGN,"BGN","31"
BHMT,"BHMT","31"
BIRC2,"BIRC2","31"
BMP2,"BMP2","31"
BST1,"BST1","31"
CARD8,"CARD8","31"
CCL13,"CCL13","31"
CCL19,"CCL19","31"
CCL20,"CCL20","31"
CCL22,"CCL22","31"
CCL4,"CCL4","31"
CCR2,"CCR2","31"
CCR3,"CCR3","31"
CCR5,"CCR5","31"
CD28,"CD28","31"
CD3G,"CD3G","31"
CD40,"CD40","31"
CD58,"CD58","31"
CD69,"CD69","31"
CD74,"CD74","31"
CD83,"CD83","31"
CD86,"CD86","31"
CFI,"CFI","31"
COL2A1,"COL2A1","31"
COL7A1,"COL7A1","31"
COX1,"COX1","31"
CR2,"CR2","31"
CREB3,"CREB3","31"
CRHR1,"CRHR1","31"
CRMP1,"CRMP1","31"
CSNK2A1,"CSNK2A1","31"
CXCL10,"CXCL10","31"
CXCL2,"CXCL2","31"
CXCL5,"CXCL5","31"
CXCR2,"CXCR2","31"
CYP27B1,"CYP27B1","31"
CYP2E1,"CYP2E1","31"
CYP3A7,"CYP3A7","31"
DEFB4A,"DEFB4A","31"
DRD2,"DRD2","31"
EBI3,"EBI3","31"
ELF3,"ELF3","31"
EPCAM,"EPCAM","31"
ERAP1,"ERAP1","31"
ERAP2,"ERAP2","31"
F8,"F8","31"
FGF8,"FGF8","31"
FLT4,"FLT4","31"
FN1,"FN1","31"
FOXP3,"FOXP3","31"
GADD45G,"GADD45G","31"
GDNF,"GDNF","31"
GKN2,"GKN2","31"
GRIN1,"GRIN1","31"
GSK3A,"GSK3A","31"
GSK3B,"GSK3B","31"
HAX1,"HAX1","31"
HDAC7,"HDAC7","31"
HES1,"HES1","31"
HOXA9,"HOXA9","31"
HPSE,"HPSE","31"
HYAL1,"HYAL1","31"
IGF2BP2,"IGF2BP2","31"
IL17C,"IL17C","31"
IL18,"IL18","31"
IL4,"IL4","31"
IRF4,"IRF4","31"
KDM2A,"KDM2A","31"
LCN2,"LCN2","31"
LIPE,"LIPE","31"
LPL,"LPL","31"
LTC4S,"LTC4S","31"
MADCAM1,"MADCAM1","31"
MUC17,"MUC17","31"
MUC6,"MUC6","31"
NCOR2,"NCOR2","31"
NFKBIA,"NFKBIA","31"
NFKBIZ,"NFKBIZ","31"
NLRP2,"NLRP2","31"
NOD2,"NOD2","31"
NOLC1,"NOLC1","31"
NPPB,"NPPB","31"
NRF1,"NRF1","31"
OLFM4,"OLFM4","31"
OLR1,"OLR1","31"
OPTN,"OPTN","31"
PCYT2,"PCYT2","31"
PDE7A,"PDE7A","31"
PDK4,"PDK4","31"
PGLYRP2,"PGLYRP2","31"
PLA2G2A,"PLA2G2A","31"
PLIN1,"PLIN1","31"
PPIG,"PPIG","31"
PROX1,"PROX1","31"
PSMB10,"PSMB10","31"
PSMB9,"PSMB9","31"
PTAFR,"PTAFR","31"
PTGER4,"PTGER4","31"
PTGFR,"PTGFR","31"
PTHLH,"PTHLH","31"
REPS2,"REPS2","31"
RGS4,"RGS4","31"
RIPK2,"RIPK2","31"
SDC1,"SDC1","31"
SELE,"SELE","31"
SERPINA3,"SERPINA3","31"
SERPINB1,"SERPINB1","31"
SFTPA1,"SFTPA1","31"
SLC25A27,"SLC25A27","31"
SLC9A2,"SLC9A2","31"
STAT4,"STAT4","31"
STK39,"STK39","31"
TAP1,"TAP1","31"
TAP2,"TAP2","31"
TAPBP,"TAPBP","31"
TF,"TF","31"
TLR3,"TLR3","31"
TLR7,"TLR7","31"
TLR9,"TLR9","31"
TNFRSF13C,"TNFRSF13C","31"
TNFRSF9,"TNFRSF9","31"
TNFSF13B,"TNFSF13B","31"
TNFSF14,"TNFSF14","31"
TNIP3,"TNIP3","31"
TRAF1,"TRAF1","31"
TRAF2,"TRAF2","31"
TRIM21,"TRIM21","31"
TRPC1,"TRPC1","31"
TSLP,"TSLP","31"
UPP1,"UPP1","31"
XIAP,"XIAP","31"
YY1,"YY1","31"
PAX5,"PAX5","32"
hsa-mir-15a,"hsa-mir-15a","32"
hsa-mir-16-1,"hsa-mir-16-1","32"
hsa-mir-648,"hsa-mir-648","32"
PRKCE,"PRKCE","32"
RB1,"RB1","32"
MYCN,"MYCN","32"
MET,"MET","32"
TIMP1,"TIMP1","32"
RAG2,"RAG2","32"
BLK,"BLK","32"
CD19,"CD19","32"
CD79A,"CD79A","32"
FCER2,"FCER2","32"
FHL2,"FHL2","32"
LEF1,"LEF1","32"
PRDM1,"PRDM1","32"
XBP1,"XBP1","32"
PML,"PML","33"
EP300,"EP300","33"
TNFSF10,"TNFSF10","33"
BAX,"BAX","33"
IFNB1,"IFNB1","33"
CASP3,"CASP3","33"
TNFAIP3,"TNFAIP3","33"
CCNT1,"CCNT1","33"
EAF2,"EAF2","33"
FLT3,"FLT3","33"
GRIP1,"GRIP1","33"
HCK,"HCK","33"
HIPK2,"HIPK2","33"
UBA7,"UBA7","33"
POU2F2,"POU2F2","34"
hsa-mir-198,"hsa-mir-198","34"
SPP1,"SPP1","34"
ID2,"ID2","34"
IL5,"IL5","34"
TK1,"TK1","34"
HBB,"HBB","34"
HLA-DOB,"HLA-DOB","34"
HLA-DRA,"HLA-DRA","34"
SPIB,"SPIB","34"
TRA,"TRA","34"
RARA,"RARA","35"
hsa-mir-143,"hsa-mir-143","35"
hsa-mir-145,"hsa-mir-145","35"
hsa-mir-302b,"hsa-mir-302b","35"
RARB,"RARB","35"
CYP1A1,"CYP1A1","35"
FGFBP1,"FGFBP1","35"
SFTPB,"SFTPB","35"
MUC5AC,"MUC5AC","35"
ETS1,"ETS1","35"
CCNA1,"CCNA1","35"
THBD,"THBD","35"
ABCC3,"ABCC3","35"
ANXA8,"ANXA8","35"
CRABP1,"CRABP1","35"
CRH,"CRH","35"
CXCR5,"CXCR5","35"
GNRH2,"GNRH2","35"
HNF4A,"HNF4A","35"
HSD17B2,"HSD17B2","35"
MACROD1,"MACROD1","35"
MAOB,"MAOB","35"
NR1I3,"NR1I3","35"
PRKCA,"PRKCA","35"
RPTOR,"RPTOR","35"
SCD,"SCD","35"
SFPQ,"SFPQ","36"
ADARB2,"ADARB2","36"
DNAAF4,"DNAAF4","36"
NEAT1,"NEAT1","36"
STAT6,"STAT6","36"
TH,"TH","36"
SMARCA4,"SMARCA4","37"
TCF12,"TCF12","37"
CCND1,"CCND1","37"
CD44,"CD44","37"
CDH1,"CDH1","37"
CDKN2A,"CDKN2A","37"
CAD,"CAD","37"
ABCG2,"ABCG2","37"
MECOM,"MECOM","37"
STAT3,"STAT3","38"
hsa-mir-184,"hsa-mir-184","38"
hsa-mir-24-1,"hsa-mir-24-1","38"
hsa-mir-27b,"hsa-mir-27b","38"
hsa-mir-181b-1,"hsa-mir-181b-1","38"
hsa-mir-197,"hsa-mir-197","38"
hsa-mir-30c-1,"hsa-mir-30c-1","38"
hsa-mir-370,"hsa-mir-370","38"
hsa-mir-383,"hsa-mir-383","38"
hsa-mir-520d,"hsa-mir-520d","38"
hsa-mir-629,"hsa-mir-629","38"
NOX5,"NOX5","38"
OPRM1,"OPRM1","38"
CDK4,"CDK4","38"
TNFRSF10B,"TNFRSF10B","38"
A2M,"A2M","38"
AKT1,"AKT1","38"
CCL11,"CCL11","38"
IL1RN,"IL1RN","38"
IL21,"IL21","38"
IL2RA,"IL2RA","38"
IRF1,"IRF1","38"
MCL1,"MCL1","38"
MUC5B,"MUC5B","38"
NOX4,"NOX4","38"
PTEN,"PTEN","38"
PTPN13,"PTPN13","38"
SAA1,"SAA1","38"
SOCS3,"SOCS3","38"
AKAP12,"AKAP12","38"
CCND3,"CCND3","38"
CD46,"CD46","38"
CFB,"CFB","38"
CHI3L1,"CHI3L1","38"
CISH,"CISH","38"
COPS5,"COPS5","38"
CYR61,"CYR61","38"
DIRAS3,"DIRAS3","38"
ESR2,"ESR2","38"
ETV6,"ETV6","38"
F2R,"F2R","38"
FAAH,"FAAH","38"
FGF1,"FGF1","38"
FGG,"FGG","38"
FGL1,"FGL1","38"
GREB1,"GREB1","38"
HAMP,"HAMP","38"
HP,"HP","38"
HSPB1,"HSPB1","38"
IFNAR1,"IFNAR1","38"
IKBKE,"IKBKE","38"
IL11,"IL11","38"
KLF11,"KLF11","38"
LCAT,"LCAT","38"
LGALS3BP,"LGALS3BP","38"
LTBP1,"LTBP1","38"
MMP10,"MMP10","38"
MUC4,"MUC4","38"
MYD88,"MYD88","38"
NANOG,"NANOG","38"
NLK,"NLK","38"
NME1,"NME1","38"
NOX1,"NOX1","38"
NR2C2,"NR2C2","38"
OAS1,"OAS1","38"
OSM,"OSM","38"
PAX3,"PAX3","38"
PGF,"PGF","38"
PIAS3,"PIAS3","38"
PROS1,"PROS1","38"
PSMB5,"PSMB5","38"
ROR1,"ROR1","38"
S100A11,"S100A11","38"
S1PR1,"S1PR1","38"
SALL4,"SALL4","38"
SHH,"SHH","38"
STK11,"STK11","38"
STS,"STS","38"
TRH,"TRH","38"
TYK2,"TYK2","38"
UCP2,"UCP2","38"
USP7,"USP7","38"
ZFP36,"ZFP36","38"
TAF1,"TAF1","39"
CDKN1A,"CDKN1A","39"
LRIG2,"LRIG2","39"
TBP,"TBP","39"
SRC,"SRC","39"
TP53,"TP53","41"
hsa-mir-139,"hsa-mir-139","41"
hsa-mir-10b,"hsa-mir-10b","41"
hsa-mir-502,"hsa-mir-502","41"
hsa-mir-506,"hsa-mir-506","41"
hsa-mir-1204,"hsa-mir-1204","41"
hsa-mir-1206,"hsa-mir-1206","41"
hsa-mir-1246,"hsa-mir-1246","41"
hsa-mir-125a,"hsa-mir-125a","41"
hsa-mir-1277,"hsa-mir-1277","41"
hsa-mir-1323,"hsa-mir-1323","41"
hsa-mir-142,"hsa-mir-142","41"
hsa-mir-149,"hsa-mir-149","41"
hsa-mir-151a,"hsa-mir-151a","41"
hsa-mir-15b,"hsa-mir-15b","41"
hsa-mir-16-2,"hsa-mir-16-2","41"
hsa-mir-193b,"hsa-mir-193b","41"
hsa-mir-202,"hsa-mir-202","41"
hsa-mir-215,"hsa-mir-215","41"
hsa-mir-300,"hsa-mir-300","41"
hsa-mir-34b,"hsa-mir-34b","41"
hsa-mir-34c,"hsa-mir-34c","41"
hsa-mir-3661,"hsa-mir-3661","41"
hsa-mir-3662,"hsa-mir-3662","41"
hsa-mir-381,"hsa-mir-381","41"
hsa-mir-4521,"hsa-mir-4521","41"
hsa-mir-504,"hsa-mir-504","41"
hsa-mir-519d,"hsa-mir-519d","41"
hsa-mir-590,"hsa-mir-590","41"
hsa-mir-605,"hsa-mir-605","41"
hsa-mir-655,"hsa-mir-655","41"
CD82,"CD82","41"
MGMT,"MGMT","41"
TNFRSF10A,"TNFRSF10A","41"
CARM1,"CARM1","41"
E2F1,"E2F1","41"
FOXO3,"FOXO3","41"
MUC2,"MUC2","41"
RRM2B,"RRM2B","41"
AFP,"AFP","41"
ALKBH2,"ALKBH2","41"
ANKRD1,"ANKRD1","41"
ANTXR1,"ANTXR1","41"
APCS,"APCS","41"
AQP3,"AQP3","41"
ADGRB1,"ADGRB1","41"
BBC3,"BBC3","41"
BDKRB2,"BDKRB2","41"
BTG3,"BTG3","41"
BTS1,"BTS1","41"
CABLES1,"CABLES1","41"
CASP1,"CASP1","41"
CAV1,"CAV1","41"
CCNB2,"CCNB2","41"
CDK1,"CDK1","41"
CHUK,"CHUK","41"
CKM,"CKM","41"
CRYAB,"CRYAB","41"
CYFIP2,"CYFIP2","41"
DDB1,"DDB1","41"
E2F7,"E2F7","41"
ELF4,"ELF4","41"
EPHA2,"EPHA2","41"
FDXR,"FDXR","41"
FRMD5,"FRMD5","41"
GC,"GC","41"
GDF15,"GDF15","41"
GML,"GML","41"
HRAS,"HRAS","41"
HSP90AB1,"HSP90AB1","41"
IFI16,"IFI16","41"
ING1,"ING1","41"
KLF2,"KLF2","41"
MAD1L1,"MAD1L1","41"
MAP4,"MAP4","41"
MCM7,"MCM7","41"
MDM4,"MDM4","41"
MKI67,"MKI67","41"
NKX3-1,"NKX3-1","41"
NLRC4,"NLRC4","41"
OGG1,"OGG1","41"
PDGFRB,"PDGFRB","41"
PERP,"PERP","41"
PLAGL1,"PLAGL1","41"
PLK1,"PLK1","41"
PLK3,"PLK3","41"
POLD1,"POLD1","41"
PTPA,"PTPA","41"
PRC1,"PRC1","41"
PRG3,"PRG3","41"
PRKAB1,"PRKAB1","41"
PTTG1,"PTTG1","41"
RAD51B,"RAD51B","41"
RASSF1,"RASSF1","41"
RECQL4,"RECQL4","41"
REEP5,"REEP5","41"
S100B,"S100B","41"
SFN,"SFN","41"
SIAH1,"SIAH1","41"
SIVA1,"SIVA1","41"
SLC6A6,"SLC6A6","41"
SMAD3,"SMAD3","41"
SSTR2,"SSTR2","41"
TBXAS1,"TBXAS1","41"
TCEAL1,"TCEAL1","41"
THBS1,"THBS1","41"
TP53I3,"TP53I3","41"
UHRF1BP1,"UHRF1BP1","41"
VCAN,"VCAN","41"
TRIM28,"TRIM28","42"
E2F3,"E2F3","42"
ID1,"ID1","42"
E2F4,"E2F4","42"
ZNF274,"ZNF274","42"
USF1,"USF1","43"
hsa-mir-132,"hsa-mir-132","43"
hsa-mir-483,"hsa-mir-483","43"
SERBP1,"SERBP1","43"
APEX1,"APEX1","43"
GCK,"GCK","43"
IFNG,"IFNG","43"
SLC19A1,"SLC19A1","43"
FMR1,"FMR1","43"
AGT,"AGT","43"
B2M,"B2M","43"
CEACAM1,"CEACAM1","43"
CTSB,"CTSB","43"
FBP1,"FBP1","43"
PIGR,"PIGR","43"
PTGDS,"PTGDS","43"
PTPN6,"PTPN6","43"
S100A6,"S100A6","43"
TBX21,"TBX21","43"
POU2F1,"POU2F1","43"
TYMS,"TYMS","43"
APC,"APC","43"
APOA2,"APOA2","43"
APOA5,"APOA5","43"
ASCL2,"ASCL2","43"
ASPH,"ASPH","43"
CD2,"CD2","43"
CEACAM5,"CEACAM5","43"
CIITA,"CIITA","43"
EXT1,"EXT1","43"
FMO3,"FMO3","43"
GATA5,"GATA5","43"
HOXB7,"HOXB7","43"
ID4,"ID4","43"
ISG20,"ISG20","43"
LIPC,"LIPC","43"
MVP,"MVP","43"
MYH9,"MYH9","43"
NPHS2,"NPHS2","43"
P4HA1,"P4HA1","43"
PKLR,"PKLR","43"
SCN9A,"SCN9A","43"
SF1,"SF1","43"
SLC16A1,"SLC16A1","43"
SLC1A3,"SLC1A3","43"
SLC22A2,"SLC22A2","43"
TCN2,"TCN2","43"
TGFB2,"TGFB2","43"
TOP3A,"TOP3A","43"
hsa-mir-146a,"hsa-mir-146a","44"
hsa-mir-155,"hsa-mir-155","44"
hsa-mir-21,"hsa-mir-21","44"
HOXD10,"HOXD10","44"
IL1B,"IL1B","44"
RBBP5,"RBBP5","44"
hsa-mir-130a,"hsa-mir-130a","45"
hsa-mir-106b,"hsa-mir-106b","45"
hsa-mir-25,"hsa-mir-25","45"
hsa-mir-93,"hsa-mir-93","45"
YAP1,"YAP1","45"
hsa-mir-1-1,"hsa-mir-1-1","46"
hsa-mir-1-2,"hsa-mir-1-2","46"
hsa-mir-133b,"hsa-mir-133b","46"
hsa-mir-206,"hsa-mir-206","46"
hsa-mir-455,"hsa-mir-455","46"
TNFSF12,"TNFSF12","46"
