# Supplementary material for: Expression and Functional Analysis of Immuno-Micro-RNAs mir-146a and mir-326 in Colorectal Cancer
Source: Curr Issues Mol Biol. 2024 Jul 5;46(7):7065–85. doi: 10.3390/cimb46070421 (PMC11276483; doi:10.3390/cimb46070421)
Supplement: Supplementary file 1 [file cimb-46-00421-s001.zip › Table S6-Modules of miR-326 network.csv]

Table S5-Modules of miR-326 network
Id,"Label","Module"
hsa-mir-326,"hsa-mir-326","1"
ACTB,"ACTB","1"
ACTG1,"ACTG1","1"
ANXA6,"ANXA6","1"
ABCC6,"ABCC6","1"
BMP7,"BMP7","1"
C1R,"C1R","1"
CD9,"CD9","1"
EPHB3,"EPHB3","1"
F9,"F9","1"
FASN,"FASN","1"
FGF1,"FGF1","1"
FPR1,"FPR1","1"
XRCC6,"XRCC6","1"
GLI1,"GLI1","1"
GRK6,"GRK6","1"
GYS1,"GYS1","1"
HNRNPA1,"HNRNPA1","1"
HSPA1B,"HSPA1B","1"
IHH,"IHH","1"
INPPL1,"INPPL1","1"
KLK2,"KLK2","1"
KPNA2,"KPNA2","1"
KRAS,"KRAS","1"
MAGEB4,"MAGEB4","1"
MAT2A,"MAT2A","1"
MSH3,"MSH3","1"
NF2,"NF2","1"
NOTCH1,"NOTCH1","1"
NOTCH2,"NOTCH2","1"
NUP98,"NUP98","1"
PBX2,"PBX2","1"
PDE3A,"PDE3A","1"
PDE1B,"PDE1B","1"
PIGA,"PIGA","1"
CTSA,"CTSA","1"
PTPA,"PTPA","1"
SMO,"SMO","1"
FSCN1,"FSCN1","1"
SP1,"SP1","1"
DYNLT1,"DYNLT1","1"
ZNF154,"ZNF154","1"
CSDE1,"CSDE1","1"
MAFK,"MAFK","1"
HMGA2,"HMGA2","1"
FAM193A,"FAM193A","1"
UBE4A,"UBE4A","1"
GOSR2,"GOSR2","1"
THRAP3,"THRAP3","1"
ABCF2,"ABCF2","1"
DCAF7,"DCAF7","1"
SRRM1,"SRRM1","1"
PCGF3,"PCGF3","1"
SPTLC1,"SPTLC1","1"
MTHFD2,"MTHFD2","1"
SLC27A4,"SLC27A4","1"
RPP14,"RPP14","1"
BVES,"BVES","1"
ERLIN2,"ERLIN2","1"
ATXN2L,"ATXN2L","1"
SYNRG,"SYNRG","1"
MYH15,"MYH15","1"
PSD3,"PSD3","1"
SF3B3,"SF3B3","1"
POFUT1,"POFUT1","1"
ACAP2,"ACAP2","1"
PATZ1,"PATZ1","1"
SSBP2,"SSBP2","1"
CIZ1,"CIZ1","1"
RTL8A,"RTL8A","1"
TRPC4AP,"TRPC4AP","1"
CNNM4,"CNNM4","1"
AGO1,"AGO1","1"
MOCS3,"MOCS3","1"
NOB1,"NOB1","1"
CD274,"CD274","1"
PEX5L,"PEX5L","1"
GDE1,"GDE1","1"
A4GALT,"A4GALT","1"
RBM47,"RBM47","1"
MED18,"MED18","1"
BCAS3,"BCAS3","1"
VPS13C,"VPS13C","1"
SLC47A1,"SLC47A1","1"
ASXL2,"ASXL2","1"
NKRF,"NKRF","1"
SORCS2,"SORCS2","1"
EPG5,"EPG5","1"
BCL11B,"BCL11B","1"
VKORC1,"VKORC1","1"
ULBP3,"ULBP3","1"
DHX40,"DHX40","1"
TBL1XR1,"TBL1XR1","1"
UCK1,"UCK1","1"
GRWD1,"GRWD1","1"
ZNF394,"ZNF394","1"
HOOK3,"HOOK3","1"
FAM167B,"FAM167B","1"
LSM10,"LSM10","1"
PAQR8,"PAQR8","1"
KIAA1671,"KIAA1671","1"
ARRDC1,"ARRDC1","1"
ZNF689,"ZNF689","1"
NAA30,"NAA30","1"
USH1G,"USH1G","1"
SEZ6,"SEZ6","1"
RPTN,"RPTN","1"
FAM216B,"FAM216B","1"
HNRNPA1L2,"HNRNPA1L2","1"
FBXL16,"FBXL16","1"
CCDC12,"CCDC12","1"
DAB2IP,"DAB2IP","1"
ZNF746,"ZNF746","1"
METTL27,"METTL27","1"
JMJD1C,"JMJD1C","1"
ARL5B,"ARL5B","1"
HNRNPUL2,"HNRNPUL2","1"
ZNRF2,"ZNRF2","1"
CALHM5,"CALHM5","1"
PLA2G4F,"PLA2G4F","1"
RBM20,"RBM20","1"
STUM,"STUM","1"
ZNF772,"ZNF772","1"
TOMM5,"TOMM5","1"
KIAA0754,"KIAA0754","1"
CASTOR2,"CASTOR2","1"
HOTAIR,"HOTAIR","1"
C8orf17,"C8orf17","1"
hsa-mir-335-5p,"hsa-mir-335-5p","2"
hsa-mir-16-1-3p,"hsa-mir-16-1-3p","2"
hsa-mir-155-3p,"hsa-mir-155-3p","2"
hsa-mir-203a-3p,"hsa-mir-203a-3p","2"
IL17A,"IL17A","2"
AHR,"AHR","3"
hsa-mir-132,"hsa-mir-132","3"
hsa-mir-212,"hsa-mir-212","3"
hsa-mir-93,"hsa-mir-93","3"
ABCG2,"ABCG2","3"
AHRR,"AHRR","3"
ARNT,"ARNT","3"
BRCA1,"BRCA1","3"
CA9,"CA9","3"
CYP1A1,"CYP1A1","3"
CYP1B1,"CYP1B1","3"
CYP2B6,"CYP2B6","3"
IL13,"IL13","3"
IL1B,"IL1B","3"
IL6,"IL6","3"
MFSD2A,"MFSD2A","3"
MT2A,"MT2A","3"
PCNA,"PCNA","3"
RFC3,"RFC3","3"
UGT1A6,"UGT1A6","3"
CBFB,"CBFB","4"
hsa-mir-221,"hsa-mir-221","4"
GATA1,"GATA1","4"
RUNX2,"RUNX2","4"
RUNX3,"RUNX3","4"
CREB1,"CREB1","5"
hsa-mir-320a,"hsa-mir-320a","5"
hsa-mir-373,"hsa-mir-373","5"
hsa-mir-630,"hsa-mir-630","5"
hsa-mir-9-1,"hsa-mir-9-1","5"
hsa-mir-9-2,"hsa-mir-9-2","5"
ACACA,"ACACA","5"
ADRA1A,"ADRA1A","5"
AQP3,"AQP3","5"
BCL2L11,"BCL2L11","5"
BDKRB1,"BDKRB1","5"
BDKRB2,"BDKRB2","5"
BDNF,"BDNF","5"
CASP8,"CASP8","5"
CCL5,"CCL5","5"
CGA,"CGA","5"
CRTC1,"CRTC1","5"
CYP11B1,"CYP11B1","5"
CYP11B2,"CYP11B2","5"
ETV3,"ETV3","5"
FLT1,"FLT1","5"
GABPA,"GABPA","5"
GRPR,"GRPR","5"
GSK3A,"GSK3A","5"
GSK3B,"GSK3B","5"
HLA-DOB,"HLA-DOB","5"
HLA-DQB1,"HLA-DQB1","5"
IL5RA,"IL5RA","5"
LAPTM4B,"LAPTM4B","5"
LYL1,"LYL1","5"
MC2R,"MC2R","5"
MITF,"MITF","5"
MMP2,"MMP2","5"
MSMB,"MSMB","5"
NDC80,"NDC80","5"
NMNAT2,"NMNAT2","5"
NOLC1,"NOLC1","5"
NR2F1,"NR2F1","5"
NR2F6,"NR2F6","5"
NR4A3,"NR4A3","5"
NR5A2,"NR5A2","5"
ODC1,"ODC1","5"
PCSK1,"PCSK1","5"
PLAT,"PLAT","5"
PPM1D,"PPM1D","5"
PPP2CA,"PPP2CA","5"
PSEN1,"PSEN1","5"
PTGES,"PTGES","5"
RP1,"RP1","5"
RRM2B,"RRM2B","5"
SLC19A1,"SLC19A1","5"
SLC20A1,"SLC20A1","5"
SLC22A8,"SLC22A8","5"
SLC39A1,"SLC39A1","5"
SMAD6,"SMAD6","5"
SNAI1,"SNAI1","5"
SOX9,"SOX9","5"
SPRY2,"SPRY2","5"
STMN1,"STMN1","5"
TH,"TH","5"
TLR9,"TLR9","5"
TRH,"TRH","5"
UXT,"UXT","5"
VIP,"VIP","5"
XPC,"XPC","5"
E2F1,"E2F1","6"
E2F3,"E2F3","6"
hsa-mir-106b,"hsa-mir-106b","6"
hsa-mir-25,"hsa-mir-25","6"
hsa-mir-15b,"hsa-mir-15b","6"
hsa-let-7i,"hsa-let-7i","6"
hsa-mir-15a,"hsa-mir-15a","6"
hsa-mir-16-2,"hsa-mir-16-2","6"
hsa-mir-195,"hsa-mir-195","6"
hsa-mir-202,"hsa-mir-202","6"
hsa-mir-27b,"hsa-mir-27b","6"
hsa-mir-34c,"hsa-mir-34c","6"
hsa-mir-4496,"hsa-mir-4496","6"
hsa-mir-449a,"hsa-mir-449a","6"
hsa-mir-449b,"hsa-mir-449b","6"
hsa-mir-449c,"hsa-mir-449c","6"
hsa-mir-519d,"hsa-mir-519d","6"
ASF1B,"ASF1B","6"
ATAD2,"ATAD2","6"
ATG5,"ATG5","6"
ATM,"ATM","6"
AURKA,"AURKA","6"
AURKB,"AURKB","6"
BBC3,"BBC3","6"
CASP7,"CASP7","6"
CCNB1,"CCNB1","6"
CD2AP,"CD2AP","6"
CDAN1,"CDAN1","6"
CDC6,"CDC6","6"
CDK1,"CDK1","6"
CDKN1C,"CDKN1C","6"
CTNNBIP1,"CTNNBIP1","6"
CTSV,"CTSV","6"
CUX1,"CUX1","6"
DAPK2,"DAPK2","6"
DBF4,"DBF4","6"
DHFR,"DHFR","6"
DOK1,"DOK1","6"
DRAM1,"DRAM1","6"
DROSHA,"DROSHA","6"
DUSP1,"DUSP1","6"
E2F6,"E2F6","6"
ECT2,"ECT2","6"
ERCC1,"ERCC1","6"
ERCC5,"ERCC5","6"
ERICD,"ERICD","6"
ETV4,"ETV4","6"
FANCA,"FANCA","6"
FGFR1,"FGFR1","6"
FHIT,"FHIT","6"
FMN2,"FMN2","6"
FSHR,"FSHR","6"
FZD1,"FZD1","6"
GINS3,"GINS3","6"
H19,"H19","6"
HIC1,"HIC1","6"
IL23A,"IL23A","6"
IRF3,"IRF3","6"
ISYNA1,"ISYNA1","6"
KDR,"KDR","6"
KIF2C,"KIF2C","6"
KIR3DL1,"KIR3DL1","6"
LRBA,"LRBA","6"
MAP1LC3A,"MAP1LC3A","6"
MAP3K5,"MAP3K5","6"
MAPK8,"MAPK8","6"
MCPH1,"MCPH1","6"
MEFV,"MEFV","6"
MT1G,"MT1G","6"
NELL2,"NELL2","6"
NPAT,"NPAT","6"
NRIP1,"NRIP1","6"
PCSK6,"PCSK6","6"
PDK4,"PDK4","6"
PEG10,"PEG10","6"
PIN1,"PIN1","6"
PLK1,"PLK1","6"
PNRC2,"PNRC2","6"
PPP1R13B,"PPP1R13B","6"
PTPRO,"PTPRO","6"
RACGAP1,"RACGAP1","6"
RASGEF1B,"RASGEF1B","6"
RASGRP1,"RASGRP1","6"
RB1,"RB1","6"
RBM38,"RBM38","6"
RNF2,"RNF2","6"
RPA2,"RPA2","6"
RRM1,"RRM1","6"
RRM2,"RRM2","6"
RRP1B,"RRP1B","6"
SERPINB5,"SERPINB5","6"
SIVA1,"SIVA1","6"
THBS1,"THBS1","6"
TNFSF11,"TNFSF11","6"
TOP2A,"TOP2A","6"
TP53BP2,"TP53BP2","6"
TYMS,"TYMS","6"
UHRF1,"UHRF1","6"
ULK1,"ULK1","6"
WWOX,"WWOX","6"
XRCC1,"XRCC1","6"
ZNF350,"ZNF350","6"
TFE3,"TFE3","6"
EGR1,"EGR1","7"
hsa-mir-10a,"hsa-mir-10a","7"
hsa-mir-130b,"hsa-mir-130b","7"
hsa-mir-142,"hsa-mir-142","7"
hsa-mir-149,"hsa-mir-149","7"
hsa-mir-152,"hsa-mir-152","7"
hsa-mir-185,"hsa-mir-185","7"
hsa-mir-191,"hsa-mir-191","7"
hsa-mir-199a-2,"hsa-mir-199a-2","7"
hsa-mir-214,"hsa-mir-214","7"
hsa-mir-219a-2,"hsa-mir-219a-2","7"
hsa-mir-301b,"hsa-mir-301b","7"
hsa-mir-30a,"hsa-mir-30a","7"
hsa-mir-30c-1,"hsa-mir-30c-1","7"
hsa-mir-30c-2,"hsa-mir-30c-2","7"
hsa-mir-32,"hsa-mir-32","7"
hsa-mir-425,"hsa-mir-425","7"
hsa-mir-455,"hsa-mir-455","7"
hsa-mir-596,"hsa-mir-596","7"
hsa-mir-642a,"hsa-mir-642a","7"
MYB,"MYB","7"
TNF,"TNF","7"
ACE,"ACE","7"
ACHE,"ACHE","7"
AKR1B1,"AKR1B1","7"
ATF3,"ATF3","7"
BCAR1,"BCAR1","7"
CACNA1H,"CACNA1H","7"
CD28,"CD28","7"
CDK5R1,"CDK5R1","7"
CHGA,"CHGA","7"
DMRT1,"DMRT1","7"
EAPP,"EAPP","7"
F3,"F3","7"
FAP,"FAP","7"
FCER2,"FCER2","7"
FN1,"FN1","7"
GDF15,"GDF15","7"
GDNF,"GDNF","7"
GGPS1,"GGPS1","7"
HPSE,"HPSE","7"
HYAL1,"HYAL1","7"
IGF2,"IGF2","7"
IL2RB,"IL2RB","7"
IMPDH2,"IMPDH2","7"
LDLR,"LDLR","7"
LMTK2,"LMTK2","7"
LTB,"LTB","7"
NAB2,"NAB2","7"
PCSK2,"PCSK2","7"
PDGFC,"PDGFC","7"
POR,"POR","7"
PSEN2,"PSEN2","7"
PTEN,"PTEN","7"
PTP4A1,"PTP4A1","7"
RBL2,"RBL2","7"
SLC4A2,"SLC4A2","7"
SLC9A3,"SLC9A3","7"
SOD1,"SOD1","7"
SOX18,"SOX18","7"
SPRY1,"SPRY1","7"
STIM1,"STIM1","7"
SYN1,"SYN1","7"
SYN2,"SYN2","7"
TBXA2R,"TBXA2R","7"
TCF4,"TCF4","7"
TMPO,"TMPO","7"
TOE1,"TOE1","7"
UBE2S,"UBE2S","7"
WNT4,"WNT4","7"
EOMES,"EOMES","8"
TFAP4,"TFAP4","8"
IFNG,"IFNG","8"
MUC4,"MUC4","8"
PPP2R2B,"PPP2R2B","8"
CDKN1A,"CDKN1A","8"
MDM2,"MDM2","8"
CLCN5,"CLCN5","8"
SALL2,"SALL2","8"
EP300,"EP300","9"
hsa-mir-150,"hsa-mir-150","9"
ERBB2,"ERBB2","9"
ABCB1,"ABCB1","9"
BIRC5,"BIRC5","9"
CREBBP,"CREBBP","9"
RAD51,"RAD51","9"
TP73,"TP73","9"
KLK3,"KLK3","9"
NFKB1,"NFKB1","9"
ALOX15,"ALOX15","9"
CCNB2,"CCNB2","9"
CDKN2B,"CDKN2B","9"
EIF2AK1,"EIF2AK1","9"
EZH2,"EZH2","9"
HINFP,"HINFP","9"
IL12B,"IL12B","9"
IL5,"IL5","9"
KRT16,"KRT16","9"
LAMA3,"LAMA3","9"
MGMT,"MGMT","9"
NR0B2,"NR0B2","9"
NR1H4,"NR1H4","9"
PARP1,"PARP1","9"
RS1,"RS1","9"
S100A4,"S100A4","9"
SLC9A2,"SLC9A2","9"
TBXAS1,"TBXAS1","9"
TRIM22,"TRIM22","9"
VCAM1,"VCAM1","9"
YY1,"YY1","9"
ERG,"ERG","10"
HPGD,"HPGD","10"
FGF2,"FGF2","10"
ZEB1,"ZEB1","10"
ADAMTS1,"ADAMTS1","10"
CDH5,"CDH5","10"
CRISP3,"CRISP3","10"
ENG,"ENG","10"
EPB41L3,"EPB41L3","10"
EPB41L4B,"EPB41L4B","10"
HIST1H4L,"HIST1H4L","10"
ICAM2,"ICAM2","10"
ILK,"ILK","10"
KCNN2,"KCNN2","10"
PIM1,"PIM1","10"
SOX4,"SOX4","10"
SPP1,"SPP1","10"
TDRD1,"TDRD1","10"
TFF3,"TFF3","10"
TMPRSS2,"TMPRSS2","10"
VIM,"VIM","10"
WNT11,"WNT11","10"
FLI1,"FLI1","11"
HMOX1,"HMOX1","11"
IL10,"IL10","11"
FOXM1,"FOXM1","11"
TERT,"TERT","11"
TGFBR2,"TGFBR2","11"
COL1A2,"COL1A2","11"
IGFBP3,"IGFBP3","11"
CTGF,"CTGF","11"
EYA3,"EYA3","11"
GP6,"GP6","11"
GP9,"GP9","11"
HDAC1,"HDAC1","11"
ID2,"ID2","11"
ITGA2B,"ITGA2B","11"
MIR708,"MIR708","11"
MPL,"MPL","11"
PF4,"PF4","11"
PHLDA1,"PHLDA1","11"
FOS,"FOS","12"
JUN,"JUN","12"
MAFF,"MAFF","12"
hsa-mir-21,"hsa-mir-21","12"
hsa-mir-23a,"hsa-mir-23a","12"
hsa-mir-31,"hsa-mir-31","12"
hsa-mir-3188,"hsa-mir-3188","12"
BCL2L1,"BCL2L1","12"
PDHA1,"PDHA1","12"
CYP1A2,"CYP1A2","12"
CCK,"CCK","12"
NPY,"NPY","12"
NTS,"NTS","12"
PLAU,"PLAU","12"
PTGS2,"PTGS2","12"
DDIT3,"DDIT3","12"
CXCL8,"CXCL8","12"
FAS,"FAS","12"
PLAUR,"PLAUR","12"
MMP9,"MMP9","12"
MMP1,"MMP1","12"
ACTA1,"ACTA1","12"
BATF3,"BATF3","12"
CREM,"CREM","12"
CSTA,"CSTA","12"
ERCC4,"ERCC4","12"
EZR,"EZR","12"
VEGFD,"VEGFD","12"
FMO4,"FMO4","12"
GSTP1,"GSTP1","12"
HSPH1,"HSPH1","12"
IL1A,"IL1A","12"
LRIG2,"LRIG2","12"
MELTF,"MELTF","12"
MMP3,"MMP3","12"
MMP7,"MMP7","12"
NEFL,"NEFL","12"
NGF,"NGF","12"
NOS2,"NOS2","12"
NQO1,"NQO1","12"
NTF3,"NTF3","12"
OXTR,"OXTR","12"
PCK2,"PCK2","12"
PGR,"PGR","12"
SMAD4,"SMAD4","12"
SMAD7,"SMAD7","12"
SOX7,"SOX7","12"
SPI1,"SPI1","12"
SPRR3,"SPRR3","12"
SRR,"SRR","12"
STAR,"STAR","12"
APOC3,"APOC3","12"
APOM,"APOM","12"
BECN1,"BECN1","12"
BEX2,"BEX2","12"
CA2,"CA2","12"
CYP2J2,"CYP2J2","12"
DCN,"DCN","12"
DDX21,"DDX21","12"
ELN,"ELN","12"
ETS2,"ETS2","12"
FGF7,"FGF7","12"
FOSL1,"FOSL1","12"
GCLC,"GCLC","12"
GJA1,"GJA1","12"
HEY1,"HEY1","12"
IL12A,"IL12A","12"
IL24,"IL24","12"
ITGAX,"ITGAX","12"
ITGB8,"ITGB8","12"
LBP,"LBP","12"
LOR,"LOR","12"
MAP3K1,"MAP3K1","12"
MEF2D,"MEF2D","12"
MGP,"MGP","12"
MMP12,"MMP12","12"
MMP20,"MMP20","12"
MSR1,"MSR1","12"
NAMPT,"NAMPT","12"
NEIL1,"NEIL1","12"
NFKB2,"NFKB2","12"
PDK1,"PDK1","12"
PENK,"PENK","12"
PPARD,"PPARD","12"
PTN,"PTN","12"
RARG,"RARG","12"
RELB,"RELB","12"
REN,"REN","12"
RHOB,"RHOB","12"
SMN1,"SMN1","12"
SPRR1B,"SPRR1B","12"
SYK,"SYK","12"
TNC,"TNC","12"
TNFRSF1B,"TNFRSF1B","12"
TXN,"TXN","12"
FOXA1,"FOXA1","13"
CCNG2,"CCNG2","13"
BCL2,"BCL2","13"
NF1,"NF1","13"
ABCA1,"ABCA1","13"
AGR2,"AGR2","13"
APOB,"APOB","13"
CFTR,"CFTR","13"
GCG,"GCG","13"
KRT7,"KRT7","13"
NKX2-1,"NKX2-1","13"
RET,"RET","13"
RPRM,"RPRM","13"
SERPINC1,"SERPINC1","13"
SFTPB,"SFTPB","13"
TFF1,"TFF1","13"
UGT2B15,"UGT2B15","13"
UGT2B17,"UGT2B17","13"
FOXO1,"FOXO1","14"
hsa-mir-145,"hsa-mir-145","14"
hsa-mir-491,"hsa-mir-491","14"
CXCR4,"CXCR4","14"
PRL,"PRL","14"
LHB,"LHB","14"
PDGFB,"PDGFB","14"
ADIPOR1,"ADIPOR1","14"
ANGPT2,"ANGPT2","14"
CDKN1B,"CDKN1B","14"
EDN1,"EDN1","14"
FABP4,"FABP4","14"
FSHB,"FSHB","14"
HYOU1,"HYOU1","14"
IGFBP1,"IGFBP1","14"
KLF2,"KLF2","14"
NEUROG3,"NEUROG3","14"
NKX6-1,"NKX6-1","14"
NLK,"NLK","14"
PDGFA,"PDGFA","14"
RAG1,"RAG1","14"
TXNIP,"TXNIP","14"
GATA2,"GATA2","15"
hsa-mir-148a,"hsa-mir-148a","15"
hsa-mir-24-2,"hsa-mir-24-2","15"
hsa-mir-27a,"hsa-mir-27a","15"
hsa-mir-126,"hsa-mir-126","15"
AR,"AR","15"
PPARG,"PPARG","15"
CYBB,"CYBB","15"
EPO,"EPO","15"
WT1,"WT1","15"
ADH1A,"ADH1A","15"
DPYSL2,"DPYSL2","15"
ERVW-1,"ERVW-1","15"
FCER1A,"FCER1A","15"
IL1RL1,"IL1RL1","15"
MS4A2,"MS4A2","15"
NOS3,"NOS3","15"
PECAM1,"PECAM1","15"
PRG2,"PRG2","15"
ST2,"ST2","15"
TSHB,"TSHB","15"
GATA6,"GATA6","16"
hsa-mir-30e,"hsa-mir-30e","16"
hsa-mir-30d,"hsa-mir-30d","16"
CYP11A1,"CYP11A1","16"
CYP17A1,"CYP17A1","16"
VWF,"VWF","16"
APOA1,"APOA1","16"
CAV1,"CAV1","16"
DAB2,"DAB2","16"
DKK1,"DKK1","16"
SULT2A1,"SULT2A1","16"
HAND2,"HAND2","17"
NPPA,"NPPA","17"
DBH,"DBH","17"
GATA4,"GATA4","17"
PHOX2A,"PHOX2A","17"
HDAC2,"HDAC2","18"
hsa-mir-183,"hsa-mir-183","18"
hsa-mir-96,"hsa-mir-96","18"
hsa-mir-130a,"hsa-mir-130a","18"
hsa-mir-155,"hsa-mir-155","18"
hsa-mir-182,"hsa-mir-182","18"
hsa-mir-424,"hsa-mir-424","18"
hsa-mir-503,"hsa-mir-503","18"
SNAI2,"SNAI2","18"
APAF1,"APAF1","18"
CCNE1,"CCNE1","18"
DNMT1,"DNMT1","18"
VEGFA,"VEGFA","18"
ALOX5,"ALOX5","18"
IGF1,"IGF1","18"
CAD,"CAD","18"
CCL2,"CCL2","18"
CD1D,"CD1D","18"
CDH1,"CDH1","18"
DEC1,"DEC1","18"
GRM2,"GRM2","18"
KLF4,"KLF4","18"
PHB,"PHB","18"
TP63,"TP63","18"
TWIST1,"TWIST1","18"
HIF1A,"HIF1A","19"
hsa-mir-224,"hsa-mir-224","19"
hsa-mir-452,"hsa-mir-452","19"
hsa-mir-107,"hsa-mir-107","19"
hsa-mir-127,"hsa-mir-127","19"
hsa-mir-1271,"hsa-mir-1271","19"
hsa-mir-1275,"hsa-mir-1275","19"
hsa-mir-128-1,"hsa-mir-128-1","19"
hsa-mir-193a,"hsa-mir-193a","19"
hsa-mir-199a-1,"hsa-mir-199a-1","19"
hsa-mir-204,"hsa-mir-204","19"
hsa-mir-205,"hsa-mir-205","19"
hsa-mir-210,"hsa-mir-210","19"
hsa-mir-218-2,"hsa-mir-218-2","19"
hsa-mir-26a-2,"hsa-mir-26a-2","19"
hsa-mir-29b-2,"hsa-mir-29b-2","19"
hsa-mir-301a,"hsa-mir-301a","19"
hsa-mir-30b,"hsa-mir-30b","19"
hsa-mir-3120,"hsa-mir-3120","19"
hsa-mir-361,"hsa-mir-361","19"
hsa-mir-372,"hsa-mir-372","19"
hsa-mir-376c,"hsa-mir-376c","19"
hsa-mir-382,"hsa-mir-382","19"
hsa-mir-454,"hsa-mir-454","19"
hsa-mir-497,"hsa-mir-497","19"
hsa-mir-602,"hsa-mir-602","19"
SERPINE1,"SERPINE1","19"
ACE2,"ACE2","19"
AGTR1,"AGTR1","19"
ALAS2,"ALAS2","19"
ALDOA,"ALDOA","19"
ALOX5AP,"ALOX5AP","19"
APEX1,"APEX1","19"
ARNT2,"ARNT2","19"
ASS1,"ASS1","19"
BID,"BID","19"
BNIP3,"BNIP3","19"
CCR7,"CCR7","19"
CXCL12,"CXCL12","19"
EDNRB,"EDNRB","19"
EGLN1,"EGLN1","19"
EGLN3,"EGLN3","19"
ENO1,"ENO1","19"
ERCC2,"ERCC2","19"
FAM162A,"FAM162A","19"
GAPDH,"GAPDH","19"
GCK,"GCK","19"
HBEGF,"HBEGF","19"
LDHA,"LDHA","19"
LEP,"LEP","19"
LOX,"LOX","19"
MET,"MET","19"
MICA,"MICA","19"
MIF,"MIF","19"
MUC3A,"MUC3A","19"
NT5E,"NT5E","19"
PFKFB3,"PFKFB3","19"
PFKFB4,"PFKFB4","19"
PGK1,"PGK1","19"
PIK3CA,"PIK3CA","19"
PPP1R3C,"PPP1R3C","19"
RECK,"RECK","19"
RORA,"RORA","19"
SETD2,"SETD2","19"
SLC29A1,"SLC29A1","19"
SLC2A1,"SLC2A1","19"
SOCS1,"SOCS1","19"
TFRC,"TFRC","19"
TGFB3,"TGFB3","19"
TIMP2,"TIMP2","19"
TLR2,"TLR2","19"
TLR6,"TLR6","19"
TUBB3,"TUBB3","19"
TWIST2,"TWIST2","19"
VEGFB,"VEGFB","19"
VHL,"VHL","19"
WASF3,"WASF3","19"
ZNF217,"ZNF217","19"
MAX,"MAX","20"
MXI1,"MXI1","20"
RUNX1,"RUNX1","20"
hsa-mir-106a,"hsa-mir-106a","20"
hsa-mir-17,"hsa-mir-17","20"
hsa-mir-18a,"hsa-mir-18a","20"
hsa-mir-18b,"hsa-mir-18b","20"
hsa-mir-19a,"hsa-mir-19a","20"
hsa-mir-19b-1,"hsa-mir-19b-1","20"
hsa-mir-19b-2,"hsa-mir-19b-2","20"
hsa-mir-20a,"hsa-mir-20a","20"
hsa-mir-20b,"hsa-mir-20b","20"
hsa-mir-223,"hsa-mir-223","20"
hsa-mir-363,"hsa-mir-363","20"
hsa-mir-92a-1,"hsa-mir-92a-1","20"
hsa-mir-92a-2,"hsa-mir-92a-2","20"
hsa-mir-181c,"hsa-mir-181c","20"
hsa-mir-144,"hsa-mir-144","20"
hsa-mir-484,"hsa-mir-484","20"
IL2,"IL2","20"
CCL3,"CCL3","20"
MYH10,"MYH10","20"
CCND2,"CCND2","20"
IL3,"IL3","20"
ITGB2,"ITGB2","20"
ALOX12,"ALOX12","20"
CSF1,"CSF1","20"
CSF2,"CSF2","20"
LGALS3,"LGALS3","20"
NCAM1,"NCAM1","20"
TIMP1,"TIMP1","20"
BAALC,"BAALC","20"
BPI,"BPI","20"
CD34,"CD34","20"
CD6,"CD6","20"
ELANE,"ELANE","20"
FHL2,"FHL2","20"
GP1BA,"GP1BA","20"
MAD2L1,"MAD2L1","20"
MECOM,"MECOM","20"
MIR27A,"MIR27A","20"
MPO,"MPO","20"
MYL9,"MYL9","20"
PIK3CD,"PIK3CD","20"
PRKCQ,"PRKCQ","20"
SLC22A4,"SLC22A4","20"
SYMPK,"SYMPK","20"
MAZ,"MAZ","21"
CD4,"CD4","21"
MMP14,"MMP14","21"
CLCNKA,"CLCNKA","21"
HRAS,"HRAS","21"
HTR1A,"HTR1A","21"
TSG101,"TSG101","21"
MYC,"MYC","22"
WDR5,"WDR5","22"
hsa-mir-16-1,"hsa-mir-16-1","22"
hsa-mir-184,"hsa-mir-184","22"
hsa-mir-23b,"hsa-mir-23b","22"
hsa-mir-146a,"hsa-mir-146a","22"
hsa-mir-29c,"hsa-mir-29c","22"
hsa-mir-222,"hsa-mir-222","22"
hsa-let-7a-1,"hsa-let-7a-1","22"
hsa-let-7a-2,"hsa-let-7a-2","22"
hsa-let-7c,"hsa-let-7c","22"
hsa-let-7f-1,"hsa-let-7f-1","22"
hsa-let-7g,"hsa-let-7g","22"
hsa-mir-100,"hsa-mir-100","22"
hsa-mir-101-2,"hsa-mir-101-2","22"
hsa-mir-122,"hsa-mir-122","22"
hsa-mir-125b-1,"hsa-mir-125b-1","22"
hsa-mir-196a-1,"hsa-mir-196a-1","22"
hsa-mir-22,"hsa-mir-22","22"
hsa-mir-26b,"hsa-mir-26b","22"
hsa-mir-28,"hsa-mir-28","22"
hsa-mir-371a,"hsa-mir-371a","22"
hsa-mir-371b,"hsa-mir-371b","22"
hsa-mir-548m,"hsa-mir-548m","22"
CDCA7,"CDCA7","22"
CHEK1,"CHEK1","22"
CHEK2,"CHEK2","22"
CCNA2,"CCNA2","22"
FASLG,"FASLG","22"
BRD7,"BRD7","22"
AXIN2,"AXIN2","22"
BAG2,"BAG2","22"
PROM1,"PROM1","22"
CD33,"CD33","22"
CD38,"CD38","22"
CDC25C,"CDC25C","22"
CDC34,"CDC34","22"
CDH3,"CDH3","22"
CDK2,"CDK2","22"
CEBPA,"CEBPA","22"
CFLAR,"CFLAR","22"
CYP3A4,"CYP3A4","22"
DDX18,"DDX18","22"
EBNA1BP2,"EBNA1BP2","22"
FTH1P18,"FTH1P18","22"
FUT3,"FUT3","22"
HNRNPA2B1,"HNRNPA2B1","22"
IER3,"IER3","22"
IGF2BP1,"IGF2BP1","22"
IGK,"IGK","22"
IPO7,"IPO7","22"
JUNB,"JUNB","22"
MAPK1,"MAPK1","22"
MME,"MME","22"
MST1,"MST1","22"
MTDH,"MTDH","22"
NFE2,"NFE2","22"
NOL7,"NOL7","22"
PMAIP1,"PMAIP1","22"
PRODH,"PRODH","22"
PTBP1,"PTBP1","22"
RCC1,"RCC1","22"
SART3,"SART3","22"
SFRP1,"SFRP1","22"
SHMT1,"SHMT1","22"
SRSF1,"SRSF1","22"
ST3GAL1,"ST3GAL1","22"
ST3GAL3,"ST3GAL3","22"
ST3GAL4,"ST3GAL4","22"
SURF1,"SURF1","22"
SURF2,"SURF2","22"
TFAM,"TFAM","22"
TLX1,"TLX1","22"
TNFRSF10B,"TNFRSF10B","22"
TOP1MT,"TOP1MT","22"
UBE2C,"UBE2C","22"
WRN,"WRN","22"
XPO1,"XPO1","22"
MYCN,"MYCN","23"
hsa-mir-335,"hsa-mir-335","23"
hsa-mir-24-1,"hsa-mir-24-1","23"
hsa-mir-124-3,"hsa-mir-124-3","23"
hsa-mir-181d,"hsa-mir-181d","23"
hsa-mir-92b,"hsa-mir-92b","23"
hsa-mir-7-1,"hsa-mir-7-1","23"
hsa-mir-124-1,"hsa-mir-124-1","23"
hsa-mir-1268a,"hsa-mir-1268a","23"
hsa-mir-1268b,"hsa-mir-1268b","23"
hsa-mir-1307,"hsa-mir-1307","23"
hsa-mir-181a-1,"hsa-mir-181a-1","23"
hsa-mir-181a-2,"hsa-mir-181a-2","23"
hsa-mir-181b-1,"hsa-mir-181b-1","23"
hsa-mir-181b-2,"hsa-mir-181b-2","23"
hsa-mir-2110,"hsa-mir-2110","23"
hsa-mir-296,"hsa-mir-296","23"
hsa-mir-330,"hsa-mir-330","23"
hsa-mir-33a,"hsa-mir-33a","23"
hsa-mir-345,"hsa-mir-345","23"
hsa-mir-421,"hsa-mir-421","23"
hsa-mir-4295,"hsa-mir-4295","23"
hsa-mir-7-2,"hsa-mir-7-2","23"
hsa-mir-760,"hsa-mir-760","23"
hsa-mir-887,"hsa-mir-887","23"
hsa-mir-9-3,"hsa-mir-9-3","23"
CLU,"CLU","23"
HLA-C,"HLA-C","23"
BMI1,"BMI1","23"
HMGA1,"HMGA1","23"
MCM5,"MCM5","23"
MCM8,"MCM8","23"
MIR202,"MIR202","23"
MYBL2,"MYBL2","23"
SKP2,"SKP2","23"
TP53INP1,"TP53INP1","23"
HLA-A,"HLA-A","23"
HLA-B,"HLA-B","23"
HLA-E,"HLA-E","23"
HLA-F,"HLA-F","23"
HLA-G,"HLA-G","23"
NDRG1,"NDRG1","23"
ABCC1,"ABCC1","23"
CD44,"CD44","23"
CIITA,"CIITA","23"
CTSD,"CTSD","23"
DDB1,"DDB1","23"
DKK3,"DKK3","23"
EFNB3,"EFNB3","23"
GRHL1,"GRHL1","23"
LRRN3,"LRRN3","23"
MCM10,"MCM10","23"
MCM2,"MCM2","23"
MCM3,"MCM3","23"
MCM4,"MCM4","23"
MCM6,"MCM6","23"
MCM7,"MCM7","23"
NES,"NES","23"
NGFR,"NGFR","23"
NTRK1,"NTRK1","23"
NFIC,"NFIC","24"
POLD2,"POLD2","24"
HSD11B2,"HSD11B2","24"
TFPI2,"TFPI2","24"
GFAP,"GFAP","24"
IRS2,"IRS2","24"
FHL5,"FHL5","24"
ALAS1,"ALAS1","24"
C4BPB,"C4BPB","24"
COL18A1,"COL18A1","24"
COL1A1,"COL1A1","24"
CSH1,"CSH1","24"
FABP7,"FABP7","24"
GTF3C1,"GTF3C1","24"
GTF3C2,"GTF3C2","24"
GUCY1B1,"GUCY1B1","24"
HGF,"HGF","24"
HMGB1,"HMGB1","24"
ITGA5,"ITGA5","24"
MATN1,"MATN1","24"
POLE2,"POLE2","24"
SLC34A2,"SLC34A2","24"
SMUG1,"SMUG1","24"
NR3C1,"NR3C1","25"
UGT1A1,"UGT1A1","25"
CYP19A1,"CYP19A1","25"
SLC10A2,"SLC10A2","25"
CDK4,"CDK4","25"
CDK6,"CDK6","25"
ATF2,"ATF2","25"
ATP1B1,"ATP1B1","25"
BAD,"BAD","25"
BGLAP,"BGLAP","25"
CALD1,"CALD1","25"
CCND3,"CCND3","25"
COX1,"COX1","25"
CSF1R,"CSF1R","25"
ELK1,"ELK1","25"
HRH1,"HRH1","25"
MAOA,"MAOA","25"
NR1I2,"NR1I2","25"
PNRC1,"PNRC1","25"
PPIG,"PPIG","25"
RLN1,"RLN1","25"
RLN2,"RLN2","25"
RPS6KA3,"RPS6KA3","25"
S100P,"S100P","25"
SCNN1A,"SCNN1A","25"
SRF,"SRF","25"
TAT,"TAT","25"
NRF1,"NRF1","26"
SDHB,"SDHB","26"
FMR1,"FMR1","26"
PRDX3,"PRDX3","26"
CAPNS1,"CAPNS1","26"
COX6A1,"COX6A1","26"
FXR2,"FXR2","26"
GALNT3,"GALNT3","26"
IDE,"IDE","26"
PRDX5,"PRDX5","26"
SLC46A1,"SLC46A1","26"
SNRPN,"SNRPN","26"
SPAST,"SPAST","26"
TOMM34,"TOMM34","26"
PML,"PML","28"
CCND1,"CCND1","28"
EGFR,"EGFR","28"
TNFSF10,"TNFSF10","28"
BAX,"BAX","28"
NR4A1,"NR4A1","28"
IFNB1,"IFNB1","28"
CASP3,"CASP3","28"
CCNT1,"CCNT1","28"
EAF2,"EAF2","28"
FLT3,"FLT3","28"
GRIP1,"GRIP1","28"
HIPK2,"HIPK2","28"
TNFAIP3,"TNFAIP3","28"
UBA7,"UBA7","28"
RARA,"RARA","29"
hsa-mir-143,"hsa-mir-143","29"
MUC5AC,"MUC5AC","29"
CRABP1,"CRABP1","29"
THBD,"THBD","29"
ICAM1,"ICAM1","29"
FGFBP1,"FGFBP1","29"
ETS1,"ETS1","29"
RARB,"RARB","29"
HCK,"HCK","29"
ABCC3,"ABCC3","29"
ANXA8,"ANXA8","29"
CCNA1,"CCNA1","29"
CRH,"CRH","29"
CXCR5,"CXCR5","29"
GNRH2,"GNRH2","29"
HNF4A,"HNF4A","29"
HSD17B2,"HSD17B2","29"
MACROD1,"MACROD1","29"
MAOB,"MAOB","29"
NR1I3,"NR1I3","29"
PRKCA,"PRKCA","29"
RPTOR,"RPTOR","29"
SCD,"SCD","29"
RELA,"RELA","30"
hsa-mir-188,"hsa-mir-188","30"
hsa-mir-3074,"hsa-mir-3074","30"
hsa-mir-3151,"hsa-mir-3151","30"
hsa-mir-378a,"hsa-mir-378a","30"
hsa-mir-7-3,"hsa-mir-7-3","30"
hsa-mir-802,"hsa-mir-802","30"
CASP9,"CASP9","30"
ADORA1,"ADORA1","30"
ADORA2A,"ADORA2A","30"
ADORA3,"ADORA3","30"
AGER,"AGER","30"
AGT,"AGT","30"
AKT2,"AKT2","30"
AMH,"AMH","30"
BACE1,"BACE1","30"
BCL2A1,"BCL2A1","30"
BGN,"BGN","30"
BHMT,"BHMT","30"
BIRC2,"BIRC2","30"
BIRC3,"BIRC3","30"
BMP2,"BMP2","30"
CARD8,"CARD8","30"
CCL13,"CCL13","30"
CCL19,"CCL19","30"
CCL20,"CCL20","30"
CCL22,"CCL22","30"
CCL4,"CCL4","30"
CCR2,"CCR2","30"
CCR3,"CCR3","30"
CCR5,"CCR5","30"
CD58,"CD58","30"
CD69,"CD69","30"
CD74,"CD74","30"
CD80,"CD80","30"
CD83,"CD83","30"
CEACAM1,"CEACAM1","30"
CFI,"CFI","30"
COL2A1,"COL2A1","30"
COL7A1,"COL7A1","30"
CR2,"CR2","30"
CREB3,"CREB3","30"
CRHR1,"CRHR1","30"
CSNK2A1,"CSNK2A1","30"
CXCL1,"CXCL1","30"
CXCL5,"CXCL5","30"
CXCR2,"CXCR2","30"
CYP27B1,"CYP27B1","30"
CYP2E1,"CYP2E1","30"
CYP3A7,"CYP3A7","30"
DEFB4A,"DEFB4A","30"
DRD2,"DRD2","30"
EBI3,"EBI3","30"
ELF3,"ELF3","30"
EPCAM,"EPCAM","30"
ERAP1,"ERAP1","30"
ERAP2,"ERAP2","30"
F8,"F8","30"
FAF1,"FAF1","30"
FBP1,"FBP1","30"
FGF8,"FGF8","30"
FLT4,"FLT4","30"
GADD45G,"GADD45G","30"
GATA3,"GATA3","30"
GKN2,"GKN2","30"
GRIN1,"GRIN1","30"
GTF2B,"GTF2B","30"
HDAC7,"HDAC7","30"
HES1,"HES1","30"
IGF2BP2,"IGF2BP2","30"
IL17C,"IL17C","30"
IL18,"IL18","30"
IL4,"IL4","30"
IRF4,"IRF4","30"
KDM2A,"KDM2A","30"
LIPE,"LIPE","30"
LPL,"LPL","30"
LTC4S,"LTC4S","30"
MADCAM1,"MADCAM1","30"
MUC17,"MUC17","30"
MUC6,"MUC6","30"
NCOR1,"NCOR1","30"
NCOR2,"NCOR2","30"
NFKBIA,"NFKBIA","30"
NFKBIZ,"NFKBIZ","30"
NLRP2,"NLRP2","30"
NOS1,"NOS1","30"
OLFM4,"OLFM4","30"
OLR1,"OLR1","30"
OPTN,"OPTN","30"
PCYT2,"PCYT2","30"
PIGR,"PIGR","30"
PLA2G2A,"PLA2G2A","30"
PLIN1,"PLIN1","30"
POU2F2,"POU2F2","30"
PROX1,"PROX1","30"
PSMB10,"PSMB10","30"
PTAFR,"PTAFR","30"
PTGFR,"PTGFR","30"
PTHLH,"PTHLH","30"
REPS2,"REPS2","30"
RGS4,"RGS4","30"
RIPK2,"RIPK2","30"
S100A6,"S100A6","30"
SAA2,"SAA2","30"
SDC1,"SDC1","30"
SELE,"SELE","30"
SERPINA3,"SERPINA3","30"
SERPINB1,"SERPINB1","30"
SFTPA1,"SFTPA1","30"
SIRT1,"SIRT1","30"
SLC25A27,"SLC25A27","30"
STAT4,"STAT4","30"
STK39,"STK39","30"
TAP2,"TAP2","30"
TAPBP,"TAPBP","30"
TBP,"TBP","30"
TF,"TF","30"
TLR7,"TLR7","30"
TNFRSF13C,"TNFRSF13C","30"
TNFRSF9,"TNFRSF9","30"
TNFSF14,"TNFSF14","30"
TNIP3,"TNIP3","30"
TRAF1,"TRAF1","30"
TRAF2,"TRAF2","30"
TRIB3,"TRIB3","30"
TRIM21,"TRIM21","30"
TRPC1,"TRPC1","30"
TSLP,"TSLP","30"
XIAP,"XIAP","30"
SMAD1,"SMAD1","31"
hsa-mir-302a,"hsa-mir-302a","31"
hsa-mir-302b,"hsa-mir-302b","31"
hsa-mir-302c,"hsa-mir-302c","31"
hsa-mir-302d,"hsa-mir-302d","31"
hsa-mir-367,"hsa-mir-367","31"
IBSP,"IBSP","31"
CXCL2,"CXCL2","31"
TNFRSF11B,"TNFRSF11B","31"
STAT1,"STAT1","32"
hsa-mir-29a,"hsa-mir-29a","32"
hsa-mir-34a,"hsa-mir-34a","32"
hsa-mir-146b,"hsa-mir-146b","32"
NOX4,"NOX4","32"
TLR3,"TLR3","32"
CD40LG,"CD40LG","32"
MUC1,"MUC1","32"
PPARA,"PPARA","32"
APP,"APP","32"
CTSL,"CTSL","32"
MMP13,"MMP13","32"
NOX5,"NOX5","32"
OPRM1,"OPRM1","32"
IFNA1,"IFNA1","32"
CD40,"CD40","32"
CD86,"CD86","32"
CTSB,"CTSB","32"
CXCL10,"CXCL10","32"
FOXP3,"FOXP3","32"
IL2RA,"IL2RA","32"
IRF1,"IRF1","32"
IRF7,"IRF7","32"
LCN2,"LCN2","32"
PSMB9,"PSMB9","32"
SOCS3,"SOCS3","32"
TAP1,"TAP1","32"
TBX21,"TBX21","32"
UPP1,"UPP1","32"
ACAT1,"ACAT1","32"
CCR1,"CCR1","32"
CD22,"CD22","32"
CEBPE,"CEBPE","32"
CHAT,"CHAT","32"
FCGR1A,"FCGR1A","32"
FCGRT,"FCGRT","32"
FGFR3,"FGFR3","32"
GAST,"GAST","32"
GLS,"GLS","32"
HSP90AA1,"HSP90AA1","32"
IFIT3,"IFIT3","32"
IFNLR1,"IFNLR1","32"
IL1R1,"IL1R1","32"
IL27,"IL27","32"
IRF8,"IRF8","32"
IVL,"IVL","32"
JAK2,"JAK2","32"
KRT17,"KRT17","32"
LY96,"LY96","32"
MVP,"MVP","32"
NOX1,"NOX1","32"
PLSCR1,"PLSCR1","32"
PRKCE,"PRKCE","32"
S100A10,"S100A10","32"
SCARB1,"SCARB1","32"
SMARCA4,"SMARCA4","32"
STAT2,"STAT2","32"
TNFSF13B,"TNFSF13B","32"
XAF1,"XAF1","32"
STAT3,"STAT3","33"
hsa-mir-135b,"hsa-mir-135b","33"
hsa-let-7d,"hsa-let-7d","33"
hsa-mir-26a-1,"hsa-mir-26a-1","33"
hsa-mir-29b-1,"hsa-mir-29b-1","33"
hsa-mir-125b-2,"hsa-mir-125b-2","33"
hsa-mir-197,"hsa-mir-197","33"
hsa-mir-370,"hsa-mir-370","33"
hsa-mir-383,"hsa-mir-383","33"
hsa-mir-520d,"hsa-mir-520d","33"
hsa-mir-629,"hsa-mir-629","33"
AKT1,"AKT1","33"
DIRAS3,"DIRAS3","33"
MCL1,"MCL1","33"
CRP,"CRP","33"
VDR,"VDR","33"
HSPA4,"HSPA4","33"
CCL11,"CCL11","33"
EPAS1,"EPAS1","33"
IL1RN,"IL1RN","33"
MUC5B,"MUC5B","33"
PTPN13,"PTPN13","33"
PTPN6,"PTPN6","33"
SAA1,"SAA1","33"
A2M,"A2M","33"
AKAP12,"AKAP12","33"
BCL6,"BCL6","33"
CD46,"CD46","33"
CFB,"CFB","33"
CHI3L1,"CHI3L1","33"
CISH,"CISH","33"
COPS5,"COPS5","33"
CSRP1,"CSRP1","33"
CYR61,"CYR61","33"
ESR2,"ESR2","33"
ETV6,"ETV6","33"
F2R,"F2R","33"
FAAH,"FAAH","33"
FGG,"FGG","33"
FGL1,"FGL1","33"
GREB1,"GREB1","33"
HAMP,"HAMP","33"
HP,"HP","33"
HSPB1,"HSPB1","33"
IFNAR1,"IFNAR1","33"
IKBKE,"IKBKE","33"
IL11,"IL11","33"
IL21,"IL21","33"
KLF11,"KLF11","33"
LCAT,"LCAT","33"
LGALS3BP,"LGALS3BP","33"
LTBP1,"LTBP1","33"
MDC1,"MDC1","33"
MMP10,"MMP10","33"
MYD88,"MYD88","33"
NANOG,"NANOG","33"
NME1,"NME1","33"
NR2C2,"NR2C2","33"
OAS1,"OAS1","33"
OSM,"OSM","33"
PAX3,"PAX3","33"
PGF,"PGF","33"
PIAS3,"PIAS3","33"
POU2F1,"POU2F1","33"
PRDM1,"PRDM1","33"
PROS1,"PROS1","33"
PSMB5,"PSMB5","33"
ROR1,"ROR1","33"
S100A11,"S100A11","33"
S1PR1,"S1PR1","33"
SALL4,"SALL4","33"
SHH,"SHH","33"
STK11,"STK11","33"
STS,"STS","33"
TGFB1,"TGFB1","33"
TYK2,"TYK2","33"
UCP2,"UCP2","33"
USP7,"USP7","33"
ZFP36,"ZFP36","33"
TP53,"TP53","34"
hsa-mir-139,"hsa-mir-139","34"
hsa-mir-192,"hsa-mir-192","34"
hsa-mir-193b,"hsa-mir-193b","34"
hsa-mir-10b,"hsa-mir-10b","34"
hsa-mir-1204,"hsa-mir-1204","34"
hsa-mir-1206,"hsa-mir-1206","34"
hsa-mir-1246,"hsa-mir-1246","34"
hsa-mir-1277,"hsa-mir-1277","34"
hsa-mir-1323,"hsa-mir-1323","34"
hsa-mir-151a,"hsa-mir-151a","34"
hsa-mir-198,"hsa-mir-198","34"
hsa-mir-215,"hsa-mir-215","34"
hsa-mir-300,"hsa-mir-300","34"
hsa-mir-34b,"hsa-mir-34b","34"
hsa-mir-3661,"hsa-mir-3661","34"
hsa-mir-3662,"hsa-mir-3662","34"
hsa-mir-381,"hsa-mir-381","34"
hsa-mir-4521,"hsa-mir-4521","34"
hsa-mir-502,"hsa-mir-502","34"
hsa-mir-504,"hsa-mir-504","34"
hsa-mir-506,"hsa-mir-506","34"
hsa-mir-590,"hsa-mir-590","34"
hsa-mir-605,"hsa-mir-605","34"
hsa-mir-655,"hsa-mir-655","34"
CD82,"CD82","34"
TNFRSF10A,"TNFRSF10A","34"
BCL3,"BCL3","34"
BRCA2,"BRCA2","34"
BTG2,"BTG2","34"
BTS1,"BTS1","34"
CARM1,"CARM1","34"
FOXO3,"FOXO3","34"
MUC2,"MUC2","34"
AFP,"AFP","34"
ALKBH2,"ALKBH2","34"
ANKRD1,"ANKRD1","34"
ANTXR1,"ANTXR1","34"
APCS,"APCS","34"
ADGRB1,"ADGRB1","34"
BTG3,"BTG3","34"
CABLES1,"CABLES1","34"
CASP1,"CASP1","34"
CHUK,"CHUK","34"
CKM,"CKM","34"
CRYAB,"CRYAB","34"
CTNNB1,"CTNNB1","34"
CYFIP2,"CYFIP2","34"
DDB2,"DDB2","34"
E2F7,"E2F7","34"
ELF4,"ELF4","34"
EPHA2,"EPHA2","34"
FDXR,"FDXR","34"
FRMD5,"FRMD5","34"
FUS,"FUS","34"
GADD45A,"GADD45A","34"
GC,"GC","34"
GLI2,"GLI2","34"
GML,"GML","34"
GPNMB,"GPNMB","34"
HSF1,"HSF1","34"
HSP90AB1,"HSP90AB1","34"
IFI16,"IFI16","34"
IGF1R,"IGF1R","34"
ING1,"ING1","34"
MAD1L1,"MAD1L1","34"
MAP4,"MAP4","34"
MDM4,"MDM4","34"
MKI67,"MKI67","34"
NKX3-1,"NKX3-1","34"
NLRC4,"NLRC4","34"
OGG1,"OGG1","34"
PAX5,"PAX5","34"
PDGFRB,"PDGFRB","34"
PERP,"PERP","34"
PLAGL1,"PLAGL1","34"
PLK3,"PLK3","34"
POLD1,"POLD1","34"
PPARGC1A,"PPARGC1A","34"
PRC1,"PRC1","34"
PRG3,"PRG3","34"
PRKAB1,"PRKAB1","34"
PTTG1,"PTTG1","34"
RAD51B,"RAD51B","34"
RASSF1,"RASSF1","34"
RECQL4,"RECQL4","34"
REEP5,"REEP5","34"
S100B,"S100B","34"
SFN,"SFN","34"
SIAH1,"SIAH1","34"
SLC6A6,"SLC6A6","34"
SMAD3,"SMAD3","34"
SSTR2,"SSTR2","34"
TCEAL1,"TCEAL1","34"
TCF7L2,"TCF7L2","34"
TP53I3,"TP53I3","34"
UHRF1BP1,"UHRF1BP1","34"
VCAN,"VCAN","34"
XBP1,"XBP1","36"
hsa-mir-346,"hsa-mir-346","36"
HSPA5,"HSPA5","36"
ESR1,"ESR1","36"
HSPA1A,"HSPA1A","36"
SOD2,"SOD2","36"
NPPB,"NPPB","36"
PTGER4,"PTGER4","36"
EDEM2,"EDEM2","36"
ERN1,"ERN1","36"
ERP29,"ERP29","36"
GAD1,"GAD1","36"
PRNP,"PRNP","36"
WFS1,"WFS1","36"
ZHX2,"ZHX2","36"
ZBTB7A,"ZBTB7A","37"
hsa-mir-675,"hsa-mir-675","37"
PKM,"PKM","37"
CDKN2A,"CDKN2A","37"
PFKP,"PFKP","37"
SLC2A3,"SLC2A3","37"
hsa-mir-200b,"hsa-mir-200b","38"
hsa-let-7e,"hsa-let-7e","38"
hsa-mir-125a,"hsa-mir-125a","38"
hsa-mir-99b,"hsa-mir-99b","38"
hsa-mir-141,"hsa-mir-141","38"
hsa-mir-200c,"hsa-mir-200c","38"
hsa-mir-200a,"hsa-mir-200a","38"
hsa-mir-203a,"hsa-mir-203a","38"
hsa-mir-429,"hsa-mir-429","38"
GRHL2,"GRHL2","38"
KDM5B,"KDM5B","38"
