# Supplementary material for: Expression and Functional Analysis of Immuno-Micro-RNAs mir-146a and mir-326 in Colorectal Cancer
Source: Curr Issues Mol Biol. 2024 Jul 5;46(7):7065–85. doi: 10.3390/cimb46070421 (PMC11276483; doi:10.3390/cimb46070421)
Supplement: Supplementary file 1 [file cimb-46-00421-s001.zip › Table S8-functions of miR-326 module.csv]

Table S8-functions of miR-326 module
Pathway	Total	Expected	Hits	Pval	FDR
Insulin signaling pathway	137	1.32	6	0.00179	0.095
Hedgehog signaling pathway	56	0.538	4	0.0019	0.095
Pancreatic cancer	69	0.663	4	0.00409	0.128
Tight junction	118	1.13	5	0.00511	0.128
Pathways in cancer	310	2.98	8	0.00844	0.155
Prostate cancer	87	0.837	4	0.00929	0.155
Non-small cell lung cancer	52	0.5	3	0.0132	0.174
Vibrio cholerae infection	19	0.183	2	0.0139	0.174
Hypertrophic cardiomyopathy (HCM)	25	0.24	2	0.0236	0.231
Viral myocarditis	26	0.25	2	0.0254	0.231
Melanoma	68	0.654	3	0.027	0.231
Adherens junction	70	0.673	3	0.0291	0.231
Bladder cancer	29	0.279	2	0.0311	0.231
Chronic myeloid leukemia	73	0.702	3	0.0324	0.231
B cell receptor signaling pathway	75	0.721	3	0.0347	0.231
Progesterone-mediated oocyte maturation	80	0.769	3	0.0408	0.255
Pathogenic Escherichia coli infection	35	0.337	2	0.044	0.259
ErbB signaling pathway	87	0.837	3	0.0503	0.279
Staphylococcus aureus infection	40	0.385	2	0.056	0.279
Fatty acid biosynthesis	6	0.0577	1	0.0564	0.279
Pyruvate metabolism	41	0.394	2	0.0585	0.279
Fc gamma R-mediated phagocytosis	97	0.933	3	0.0655	0.288
Endometrial cancer	44	0.423	2	0.0663	0.288
Shigellosis	47	0.452	2	0.0744	0.298
Sulfur relay system	8	0.0769	1	0.0744	0.298
Colorectal cancer	49	0.471	2	0.08	0.306
Influenza A	107	1.03	3	0.0826	0.306
Bacterial invasion of epithelial cells	56	0.538	2	0.1	0.355
Acute myeloid leukemia	57	0.548	2	0.104	0.355
Glycosphingolipid biosynthesis - globo series	12	0.115	1	0.11	0.355
Dorso-ventral axis formation	12	0.115	1	0.11	0.355
Focal adhesion	200	1.92	4	0.124	0.379
Glycolysis / Gluconeogenesis	65	0.625	2	0.129	0.379
Glioma	65	0.625	2	0.129	0.379
Complement and coagulation cascades	67	0.644	2	0.135	0.382
Natural killer cell mediated cytotoxicity	138	1.33	3	0.146	0.382
Glycosylphosphatidylinositol(GPI)-anchor biosynthesis	17	0.163	1	0.152	0.382
Salmonella infection	72	0.692	2	0.152	0.382
Carbohydrate digestion and absorption	18	0.173	1	0.16	0.382
Fc epsilon RI signaling pathway	75	0.721	2	0.162	0.382
VEGF signaling pathway	76	0.731	2	0.165	0.382
One carbon pool by folate	19	0.183	1	0.168	0.382
Transcriptional misregulation in cancer	19	0.183	1	0.168	0.382
Graft-versus-host disease	19	0.183	1	0.168	0.382
Dilated cardiomyopathy	78	0.75	2	0.172	0.382
Small cell lung cancer	80	0.769	2	0.179	0.389
Apoptosis	83	0.798	2	0.189	0.394
Systemic lupus erythematosus	22	0.212	1	0.192	0.394
TGF-beta signaling pathway	84	0.808	2	0.193	0.394
Purine metabolism	163	1.57	3	0.206	0.41
Epstein-Barr virus infection	91	0.875	2	0.218	0.41
Toxoplasmosis	93	0.894	2	0.225	0.41
SNARE interactions in vesicular transport	27	0.26	1	0.23	0.41
Cholinergic synapse	95	0.913	2	0.232	0.41
Thyroid cancer	28	0.269	1	0.238	0.41
T cell receptor signaling pathway	98	0.942	2	0.243	0.41
Allograft rejection	29	0.279	1	0.245	0.41
Jak-STAT signaling pathway	99	0.952	2	0.246	0.41
MAPK signaling pathway	265	2.55	4	0.249	0.41
Hepatitis C	100	0.962	2	0.25	0.41
Citrate cycle (TCA cycle)	30	0.288	1	0.252	0.41
Regulation of actin cytoskeleton	182	1.75	3	0.254	0.41
Chemokine signaling pathway	189	1.82	3	0.273	0.426
Leukocyte transendothelial migration	108	1.04	2	0.279	0.426
Cysteine and methionine metabolism	34	0.327	1	0.281	0.426
Aldosterone-regulated sodium reabsorption	34	0.327	1	0.281	0.426
Endocrine and other factor-regulated calcium reabsorption	36	0.346	1	0.295	0.44
HTLV-I infection	199	1.91	3	0.299	0.44
Axon guidance	118	1.13	2	0.314	0.45
Amyotrophic lateral sclerosis (ALS)	39	0.375	1	0.315	0.45
Legionellosis	40	0.385	1	0.322	0.451
Cell adhesion molecules (CAMs)	121	1.16	2	0.325	0.451
Neurotrophin signaling pathway	123	1.18	2	0.332	0.455
Drug metabolism - other enzymes	44	0.423	1	0.348	0.47
mTOR signaling pathway	45	0.433	1	0.354	0.472
Sphingolipid metabolism	46	0.442	1	0.36	0.474
Basal cell carcinoma	47	0.452	1	0.366	0.475
Type II diabetes mellitus	48	0.462	1	0.373	0.478
Pertussis	52	0.5	1	0.397	0.496
Starch and sucrose metabolism	53	0.51	1	0.402	0.496
Phagosome	53	0.51	1	0.402	0.496
Ribosome biogenesis in eukaryotes	55	0.529	1	0.414	0.499
Morphine addiction	55	0.529	1	0.414	0.499
Gastric acid secretion	56	0.538	1	0.42	0.5
Inositol phosphate metabolism	58	0.558	1	0.431	0.507
Renal cell carcinoma	60	0.577	1	0.442	0.514
Antigen processing and presentation	61	0.587	1	0.447	0.514
PPAR signaling pathway	64	0.615	1	0.463	0.526
Long-term potentiation	70	0.673	1	0.494	0.549
Long-term depression	70	0.673	1	0.494	0.549
Calcium signaling pathway	177	1.7	2	0.513	0.563
Phosphatidylinositol signaling system	75	0.721	1	0.518	0.563
mRNA surveillance pathway	82	0.788	1	0.55	0.591
Serotonergic synapse	88	0.846	1	0.576	0.604
Gap junction	89	0.856	1	0.58	0.604
Chagas disease (American trypanosomiasis)	89	0.856	1	0.58	0.604
GnRH signaling pathway	94	0.904	1	0.6	0.619
Pyrimidine metabolism	101	0.971	1	0.627	0.627
Endocytosis	101	0.971	1	0.627	0.627
Melanogenesis	101	0.971	1	0.627	0.627
FDR-False discovery rate
